# Supplementary material for: Loss of CHD1 Promotes Heterogeneous Mechanisms of Resistance to AR-Targeted Therapy via Chromatin Dysregulation
Source: Cancer Cell. 2020 Apr 13;37(4):584–598.e11. doi: 10.1016/j.ccell.2020.03.001 (PMC7292228; doi:10.1016/j.ccell.2020.03.001)
Supplement: Table S1. The Human Prostate Cancer Deletome List Containing 730 Genes Frequently Deleted in Human Prostate Cancer, Related to Figure 1 [file mmc2.xlsx]

## Sheet: Sheet1
Table S1 related to Figure 1: The human prostate cancer deletome list containing 730 genes frequently deleted in human prostate cancer.
Gene Symbol	NCBI Gene ID
AARS	16
ABCC4	10257
ABHD13	84945
ACADVL	37
ACMSD	130013
ACTA2	59
ACVR2A	92
ADAL	161823
ADAM9	8754
ADAT1	23536
ADRA1A	148
AGPAT5	55326
AGPAT6	137964
AIM1	202
AKAP11	11215
AKD1	221264
AKIRIN2	55122
ALG11	440138
ALOX15B	247
ALOXE3	59344
AMD1	262
AMFR	267
AMMECR1L	83607
ANKFY1	51479
ANKRA2	57763
ANKRD11	29123
ANKRD22	118932
ANKRD6	22881
AP1G1	164
AP3M2	10947
APRT	353
ARHGAP19	84986
ARHGEF10	9639
ARL15	54622
ARL5A	26225
ARMC2	84071
ASCC3	10973
ASF1A	25842
ASH2L	9070
ATAD1	84896
ATG5	9474
ATMIN	23300
ATN1	1822
ATP2C2	9914
ATP5A1	498
ATP6V0D1	9114
ATP6V1B2	526
ATP7B	540
ATP8B1	5205
ATP9B	374868
ATXN10	25814
ATXN7L3	56970
B4GALT6	9331
BACE2	25825
BAG4	9530
BBS2	583
BCCIP	56647
BCKDHB	594
BCL2L14	79370
BIN3	55909
BIVM	54841
BLNK	29760
BLOC1S2	282991
BMP1	649
BNIP3	664
BNIP3L	665
BRD7	29117
BRF2	55290
BRWD1	54014
BTAF1	9044
BTF3	689
BVES	11149
BXDC1	84154
C11orf71	54494
C12orf57	113246
C13orf18	80183
C16orf46	123775
C16orf48	84080
C16orf70	80262
C16orf80	29105
C17orf61	254863
C18orf25	147339
C1QBP	708
C6orf162	57150
C6orf165	154313
C6orf167	253714
C6orf168	84553
C6orf182	285753
C6orf203	51250
C6orf225	619208
C6orf57	135154
C8orf40	114926
C8orf41	80185
C8orf58	541565
CAB39L	81617
CASP8AP2	9994
CAST	831
CCDC113	29070
CCDC122	160857
CCDC25	55246
CCDC43	124808
CCNC	892
CCNDBP1	23582
CCNT2	905
CD164	8763
CDADC1	81602
CDC16	8881
CDC2L6	23097
CDC40	51362
CDH1	999
CDH13	1012
CDK10	8558
CDK7	1022
CDKN1B	1027
CDYL2	124359
CENPT	80152
CES2	8824
CFDP1	10428
CHD1	1105
CHD3	1107
CHD9	80205
CHMP1A	5119
CHRNA2	1135
CHST5	23563
CHTF8	54921
CHUK	1147
CIAPIN1	57019
CIRH1A	84916
CLASP1	23332
CLN5	1203
CLU	1191
CLYBL	171425
CMAS	55907
CMIP	80790
CNOT1	23019
CNOT7	29883
COG3	83548
COG4	25839
COG6	57511
COG8	84342
COL4A3BP	10087
COMMD6	170622
COPS7A	50813
COQ3	51805
COQ9	57017
COTL1	23406
COX15	1355
COX4I1	1327
COX4NB	10328
COX7A2	1347
CREBL2	1389
CRISPLD2	83716
CRK	1398
CSNK2A2	1459
CUL4A	8451
CWF19L1	55280
CYB5A	1528
CYB5B	80777
CYB5D1	124637
CYB5R4	51167
CYLD	1540
DARS	1615
DCBLD1	285761
DCTN6	10671
DDHD2	23259
DDX19A	55308
DDX19B	11269
DDX28	55794
DDX47	51202
DEF8	54849
DERA	51071
DERL2	51009
DHODH	1723
DHRS12	79758
DHX29	54505
DHX38	9785
DIS3	22894
DNAJC3	5611
DNMBP	23268
DOCK5	80005
DOPEY1	23033
DPH1	1801
DPYSL2	1808
DSC2	1824
DSG2	1829
DULLARD	23399
DUSP16	80824
DVL2	1856
DYM	54808
DYNC1LI2	1783
DYNLRB2	83657
E2F4	1874
EBPL	84650
ECHS1	1892
EDC4	23644
EDNRB	1910
EEF1A1	1915
EGR3	1960
EIF4A1	1973
EIF4EBP1	1978
ELAC1	55520
ELF1	1997
ELOVL4	6785
ELOVL7	79993
ELP2	55250
ELP3	55140
EMG1	10436
ENTPD4	9583
EPB41L5	57669
EPB49	2039
EPC2	26122
EPHA7	2045
EPHX2	2053
ERBB2IP	55914
ERCC3	2071
ERCC5	2073
ERI1	90459
ERICH1	157697
ERLIN1	10613
ERLIN2	11160
ESD	2098
ESRP2	80004
ETS2	2114
ETV6	2120
EXOSC8	11340
EXTL3	2137
FA2H	79152
FAM135A	57579
FAM160B2	64760
FAM168B	130074
FAM174A	345757
FAM35A	54537
FAM3B	54097
FAM46A	55603
FAM48A	55578
FAM96B	51647
FARP1	10160
FBXL17	64839
FBXL3	26224
FBXL4	26235
FBXO16	157574
FBXO31	79791
FCHO2	115548
FDFT1	2222
FGFR1	2260
FGFR1OP	11116
FIG4	9896
FNDC3A	22862
FNTA	2339
FOXF1	2294
FOXJ2	55810
FOXO3	2309
FRAT2	23401
FRK	2444
FTSJD1	55783
FUBP1	8880
FUK	197258
FUT10	84750
FXR2	9513
FZD3	7976
G6PC3	92579
GABARAPL1	23710
GABARAPL2	11345
GALNT1	2589
GAN	8139
GAS8	2622
GCSH	2653
GFM2	84340
GIN1	54826
GLG1	2734
GLOD4	51031
GLUD1	2746
GOLGA7	51125
GOPC	57120
GOT2	2806
GPATCH8	23131
GPBP1	65056
GPR56	9289
GPR63	81491
GPS2	2874
GRN	2896
GSR	2936
GTDC1	79712
GTF2E2	2961
GTF2F2	2963
GTF2H2C	728340
GTF3C6	112495
GUCY2D	3000
HACE1	57531
HDAC2	3066
HDAC5	10014
HDDC2	51020
HDHD2	84064
HEATR3	55027
HEBP1	50865
HERPUD1	9709
HEXB	3074
HGSNAT	138050
HINT3	135114
HISPPD1	23262
HMBOX1	79618
HMGB1	3146
HMGN3	9324
HNMT	3176
HOOK3	84376
HPS1	3257
HPS4	89781
HPS6	79803
HSBP1	3281
HSDL1	83693
HSF2	3298
HSF4	3299
IBTK	25998
IDE	3416
IER3IP1	51124
IGSF5	150084
IKBKB	3551
IL6ST	3572
ING4	51147
INTS10	55174
INTS6	26512
INTS9	55756
IQGAP2	10788
IRAK1BP1	134728
ITGA6	3655
ITM2B	9445
IWS1	55677
KARS	3735
KBTBD11	9920
KBTBD7	84078
KCTD11	147040
KCTD9	54793
KIAA0174	9798
KIAA0182	23199
KIAA0513	9764
KIAA0564	23078
KIAA0776	23376
KIAA0895L	653319
KIAA1009	22832
KIAA1328	57536
KIAA1468	57614
KIAA1609	57707
KIAA1632	57724
KIAA1704	55425
KIAA1919	91749
KIAA1967	57805
KIF13B	23303
KIF1C	10749
KLHDC4	54758
KLHL36	79786
KPNA3	3839
KPNA5	3841
LACE1	246269
LAMP1	3916
LCA5	167691
LCMT2	9836
LCP1	3936
LCT	3938
LDHD	197257
LEPROTL1	23484
LETM2	137994
LGI3	203190
LHFP	10186
LIMK2	3985
LMAN1	3998
LMBRD1	55788
LONRF1	91694
LPAR6	10161
LRCH1	23143
LRP6	4040
LSM1	27257
LSM12	124801
LTBR	4055
LYPD1	116372
LYRM2	57226
LYSMD3	116068
M6PR	4074
MAF	4094
MAK16	84549
MALT1	10892
MAN2A1	4124
MANEA	79694
MAP1LC3B	81631
MAP3K7	6885
MARCKS	4082
MARVELD3	91862
MBD2	8932
MBD5	55777
MBTPS1	8720
MC1R	4157
MCM6	4175
MCM9	254394
MDN1	23195
ME1	4199
MED11	400569
MED4	29079
MGAT5	4249
MKI67IP	84365
MLF2	8079
MLYCD	23417
MMADHC	27249
MOCS2	4338
MPDU1	9526
MPHOSPH6	10200
MPP3	4356
MRAP2	112609
MRPL18	29074
MRPL43	84545
MRPL51	51258
MRPS31	10240
MSRA	4482
MT1B	4490
MT1F	4494
MT1G	4495
MT1X	4501
MTHFSD	64779
MTMR3	8897
MTMR7	9108
MTMR9	66036
MTO1	25821
MTRF1	9617
MTUS1	57509
MYCBP2	23077
MYH10	4628
MYO1C	4641
N4BP2L2	10443
NAE1	8883
NARS	4677
NCAPD2	9918
NCOR1	9611
NDFIP2	54602
NDUFA9	4704
NDUFAF4	29078
NECAP1	25977
NEDD4L	23327
NEFL	4747
NEK3	4752
NFATC3	4775
NIP7	51388
NLGN2	57555
NLN	57486
NOB1	28987
NOC3L	64318
NOL3	8996
NRG1	3084
NT5C2	22978
NT5DC1	221294
NT5E	4907
NUDT12	83594
NUDT18	79873
NUDT21	11051
NUFIP1	26747
NUP88	4927
NUP93	9688
NUPL1	9818
NUS1	116150
NUTF2	10204
OGFOD1	55239
ORC3L	23595
OSTM1	28962
PAFAH1B1	5048
PAM	5066
PAPD4	167153
PAPD5	64282
PCCA	5095
PCM1	5108
PDCD11	22984
PDE4D	5144
PDE8B	8622
PDSS2	57107
PEBP4	157310
PEX5	5830
PFAS	5198
PFN1	5216
PGM3	5238
PHB2	11331
PHC1	1911
PHIP	55023
PHLPP1	23239
PIAS2	9063
PIGN	23556
PIK3C3	5289
PINX1	54984
PITPNA	5306
PIWIL2	55124
PJA2	9867
PM20D2	135293
PNRC1	10957
POLK	51426
POLR2A	5430
POLR2C	5432
POLR2D	5433
POLR3D	661
PPAPDC1B	84513
PPARA	5465
PPIL6	285755
PPP2CB	5516
PPP2R2A	5520
PPP3CC	5533
PPP4R2	151987
PPWD1	23398
PREP	5550
PRMT7	54496
PROSC	11212
PRPF8	10594
PRSS35	167681
PSD3	23362
PSMB6	5694
PSMD7	5713
PSME3	10197
PSMG1	8624
PTCD2	79810
PTK2B	2185
PTPN4	5775
PTPN6	5777
PURG	29942
QRSL1	55278
R3HDM1	23518
RAB27B	5874
RAB3GAP1	22930
RAD17	5884
RANBP10	57610
RARS2	57038
RASA1	5921
RB1	5925
RBL2	5934
RBM26	64062
RBPMS	11030
RCBTB1	55213
RCBTB2	1102
REV3L	5980
RFXAP	5994
RGMB	285704
RHOBTB2	23221
RHOBTB3	22836
RIOK2	55781
RNASEH2B	79621
RNASEK	440400
RNF122	79845
RNF146	81847
RNF167	26001
RNF170	81790
RNF180	285671
RNGTT	8732
RNLS	55328
RP1L1	94137
RPL13	6137
RPL17	6139
RPRD1A	55197
RRAGD	58528
RSPRY1	89970
RTN4IP1	84816
RTTN	25914
RWDD1	51389
RWDD2A	112611
RYBP	23429
SAMM50	25813
SAP130	79595
SCARA3	51435
SCARA5	286133
SCRN3	79634
SDR42E1	93517
SEC11C	90701
SEC63	11231
SEMA4G	57715
SENP6	26054
SERINC1	57515
SESN1	27244
SETBP1	26040
SETDB2	83852
SF3B3	23450
SFRS18	25957
SH3BGRL2	83699
SHBG	6462
SHQ1	55164
SLC12A4	6560
SLC16A10	117247
SLC16A13	201232
SLC17A5	26503
SLC20A2	6575
SLC25A11	8402
SLC25A15	10166
SLC25A30	253512
SLC25A37	51312
SLC25A39	51629
SLC25A46	91137
SLC35A1	10559
SLC39A14	23516
SLC39A6	25800
SLC7A2	6542
SLC7A6OS	84138
SMAD4	4089
SMAD9	4093
SMAP1	60682
SMN2	6607
SMPD2	6610
SNAP91	9892
SNX14	57231
SNX3	8724
SOBP	55084
SOCS6	9306
SORBS3	10174
SP3	6670
SPG7	6687
SPOPL	339745
SRrp35	135295
STAR	6770
SUCLA2	8803
SUGT1	10910
SYNCRIP	10492
TAF1C	9013
TAF9	6880
TBC1D12	23232
TBC1D4	9882
TBX18	9096
TCF25	22980
TCP1	6950
TDRD3	81550
TERF2IP	54386
TGDS	23483
THAP1	55145
THOC5	8563
TK2	7084
TLK1	9874
TM2D2	83877
TM9SF3	56889
TMCO7	79613
TMEM101	84336
TMEM161B	153396
TMEM170A	124491
TMEM30A	55754
TMEM66	51669
TMPRSS2	7113
TMUB2	79089
TMX3	54495
TNFRSF10A	8797
TNFRSF10B	8795
TNFRSF10C	8794
TNFRSF10D	8793
TNFSF12	8742
TNKS	8658
TNPO1	3842
TP53	7157
TPD52L1	7164
TPI1	7167
TPP2	7174
TPT1	7178
TRADD	8717
TRAF3IP2	10758
TRAPPC1	58485
TRAPPC2L	51693
TRIM13	10206
TRIM23	373
TRIM35	23087
TSC22D1	8848
TSHZ1	10194
TSPYL1	7259
TSPYL4	23270
TSR1	55720
TUBE1	51175
TUBG1	7283
TUG1	55000
TUSC3	7991
TXNL1	9352
TXNL4B	54957
UBB	7314
UBE2CBP	90025
UBE2J1	51465
UBTF	7343
UBXN4	23190
UBXN8	7993
UCHL3	7347
UFM1	51569
UGCGL1	56886
USMG5	84833
USP10	9100
USP45	85015
USP5	8078
UTP14C	9724
UTP15	84135
VAC14	55697
VAMP2	6844
VDAC3	7419
VPS36	51028
VPS37A	137492
VPS39	23339
VPS4A	27183
VPS53	55275
WAPAL	23063
WASF1	8936
WBP11	51729
WBP4	11193
WDR33	55339
WDR36	134430
WDR41	55255
WDR59	79726
WDR7	23335
WFDC1	58189
WHSC1L1	54904
WRB	7485
WRN	7486
WTAP	9589
WWOX	51741
WWP2	11060
XPO7	23039
YWHAE	7531
ZADH2	284273
ZBED3	84327
ZBTB24	9841
ZBTB4	57659
ZC3H13	23091
ZCCHC14	23174
ZCCHC2	54877
ZDHHC7	55625
ZFHX3	463
ZFP1	162239
ZFP90	146198
ZFYVE16	9765
ZNF23	7571
ZNF236	7776
ZNF24	7572
ZNF292	23036
ZNF384	171017
ZNF395	55893
ZNF397	84307
ZNF518A	9849
ZNF532	55205
ZNF821	55565
ZSWIM6	57688
ZUFSP	221302
