# Supplementary material for: Loss of CHD1 Promotes Heterogeneous Mechanisms of Resistance to AR-Targeted Therapy via Chromatin Dysregulation
Source: Cancer Cell. 2020 Apr 13;37(4):584–598.e11. doi: 10.1016/j.ccell.2020.03.001 (PMC7292228; doi:10.1016/j.ccell.2020.03.001)
Supplement: Table S2. The miR-E-Based shRNA Library Targeting the Human Prostate Cancer Deletome, Related to Figure 1 [file mmc3.xlsx]

## Sheet: Pool1
Table S2 related to Figure 1: The miR-E based shRNA library targeting the human prostate cancer deletome.
51465	UBE2J1.2521	TGCTGTTGACAGTGAGCGAAAAAGTGTTATTTGTAAGTTATAGTGAAGCCACAGATGTATAACTTACAAATAACACTTTTGTGCCTACTGCCTCGGA	UBE2J1.2521
11030	RBPMS.972	TGCTGTTGACAGTGAGCGAAAACACGAAGATGGCCAAGAATAGTGAAGCCACAGATGTATTCTTGGCCATCTTCGTGTTTGTGCCTACTGCCTCGGA	RBPMS.972
5533	PPP3CC.434	TGCTGTTGACAGTGAGCGAAAACCTAAAGTTGATGTTTTATAGTGAAGCCACAGATGTATAAAACATCAACTTTAGGTTTCTGCCTACTGCCTCGGA	PPP3CC.434
93517	SDR42E1.405	TGCTGTTGACAGTGAGCGAAAACCTGATCAAAGAAGTCAATAGTGAAGCCACAGATGTATTGACTTCTTTGATCAGGTTTCTGCCTACTGCCTCGGA	SDR42E1.405
8724	SNX3.993	TGCTGTTGACAGTGAGCGAAAACCTGTTATTCCAGTGTAATAGTGAAGCCACAGATGTATTACACTGGAATAACAGGTTTGTGCCTACTGCCTCGGA	SNX3.993
2963	GTF2F2.621	TGCTGTTGACAGTGAGCGAAAACCTGTTGCTAATCATCAATAGTGAAGCCACAGATGTATTGATGATTAGCAACAGGTTTGTGCCTACTGCCTCGGA	GTF2F2.621
8622	PDE8B.1096	TGCTGTTGACAGTGAGCGAAAACGAGTATGTGTTTACTAATAGTGAAGCCACAGATGTATTAGTAAACACATACTCGTTTCTGCCTACTGCCTCGGA	PDE8B.1096
10758	TRAF3IP2.761	TGCTGTTGACAGTGAGCGAAAACTGATTCATGTACAAATATAGTGAAGCCACAGATGTATATTTGTACATGAATCAGTTTGTGCCTACTGCCTCGGA	TRAF3IP2.761
25842	ASF1A.1322	TGCTGTTGACAGTGAGCGAAAAGAACAAAGTTTACTTCAATAGTGAAGCCACAGATGTATTGAAGTAAACTTTGTTCTTTCTGCCTACTGCCTCGGA	ASF1A.1322
134728	IRAK1BP1.716	TGCTGTTGACAGTGAGCGAAAAGAAGAAGAAACAAAAGAATAGTGAAGCCACAGATGTATTCTTTTGTTTCTTCTTCTTTGTGCCTACTGCCTCGGA	IRAK1BP1.716
54921	CHTF8.342	TGCTGTTGACAGTGAGCGAAAAGACAAGATCCTTTTCAAATAGTGAAGCCACAGATGTATTTGAAAAGGATCTTGTCTTTGTGCCTACTGCCTCGGA	CHTF8.342
83852	SETDB2.834	TGCTGTTGACAGTGAGCGAAAAGACGACATGCAAAGACAATAGTGAAGCCACAGATGTATTGTCTTTGCATGTCGTCTTTGTGCCTACTGCCTCGGA	SETDB2.834
51465	UBE2J1.4198	TGCTGTTGACAGTGAGCGAAAAGACTAATGTGCACATTAATAGTGAAGCCACAGATGTATTAATGTGCACATTAGTCTTTGTGCCTACTGCCTCGGA	UBE2J1.4198
10204	NUTF2.705	TGCTGTTGACAGTGAGCGAAAAGACTTAAGTAATGCAAAATAGTGAAGCCACAGATGTATTTTGCATTACTTAAGTCTTTCTGCCTACTGCCTCGGA	NUTF2.705
92579	G6PC3.1489	TGCTGTTGACAGTGAGCGAAAAGAGCAAAGGCAACAGCAATAGTGAAGCCACAGATGTATTGCTGTTGCCTTTGCTCTTTGTGCCTACTGCCTCGGA	G6PC3.1489
8848	TSC22D1.113	TGCTGTTGACAGTGAGCGAAAAGAGCAAATCAAAGAACTATAGTGAAGCCACAGATGTATAGTTCTTTGATTTGCTCTTTGTGCCTACTGCCTCGGA	TSC22D1.113
7486	WRN.4048	TGCTGTTGACAGTGAGCGAAAAGAGCATTGTTATAATCAATAGTGAAGCCACAGATGTATTGATTATAACAATGCTCTTTGTGCCTACTGCCTCGGA	WRN.4048
57017	COQ9.1091	TGCTGTTGACAGTGAGCGAAAAGAGCTTTGAAAAGTATAATAGTGAAGCCACAGATGTATTATACTTTTCAAAGCTCTTTCTGCCTACTGCCTCGGA	COQ9.1091
5066	PAM.2652	TGCTGTTGACAGTGAGCGAAAAGAGGATGATGGAAGTGAATAGTGAAGCCACAGATGTATTCACTTCCATCATCCTCTTTCTGCCTACTGCCTCGGA	PAM.2652
55565	ZNF821.278	TGCTGTTGACAGTGAGCGAAAAGAGTTAGAAAATACAGAATAGTGAAGCCACAGATGTATTCTGTATTTTCTAACTCTTTCTGCCTACTGCCTCGGA	ZNF821.278
79370	BCL2L14.618	TGCTGTTGACAGTGAGCGAAAAGATGAAGAAGAACAAATATAGTGAAGCCACAGATGTATATTTGTTCTTCTTCATCTTTCTGCCTACTGCCTCGGA	BCL2L14.618
22832	KIAA1009.3033	TGCTGTTGACAGTGAGCGAAAAGATGAAGATGCAAAGAAATAGTGAAGCCACAGATGTATTTCTTTGCATCTTCATCTTTGTGCCTACTGCCTCGGA	KIAA1009.3033
57536	KIAA1328.789	TGCTGTTGACAGTGAGCGAAAAGATGATCTAGATAAGATATAGTGAAGCCACAGATGTATATCTTATCTAGATCATCTTTGTGCCTACTGCCTCGGA	KIAA1328.789
2039	EPB49.719	TGCTGTTGACAGTGAGCGAAAAGATGATCTTGAAAGAAGATAGTGAAGCCACAGATGTATCTTCTTTCAAGATCATCTTTCTGCCTACTGCCTCGGA	EPB49.719
6139	RPL17.123	TGCTGTTGACAGTGAGCGAAAAGATGTCACTTTACAGAAATAGTGAAGCCACAGATGTATTTCTGTAAAGTGACATCTTTCTGCCTACTGCCTCGGA	RPL17.123
84916	CIRH1A.1447	TGCTGTTGACAGTGAGCGAAAAGCTCTTTGTAGCATCAAATAGTGAAGCCACAGATGTATTTGATGCTACAAAGAGCTTTGTGCCTACTGCCTCGGA	CIRH1A.1447
9798	KIAA0174.1930	TGCTGTTGACAGTGAGCGAAAAGGACAAGGTGCCATTCAATAGTGAAGCCACAGATGTATTGAATGGCACCTTGTCCTTTCTGCCTACTGCCTCGGA	KIAA0174.1930
4055	LTBR.1980	TGCTGTTGACAGTGAGCGAAAAGGGAGTCATTAACAACTATAGTGAAGCCACAGATGTATAGTTGTTAATGACTCCCTTTCTGCCTACTGCCTCGGA	LTBR.1980
84340	GFM2.705	TGCTGTTGACAGTGAGCGAAAAGGTTATAGAGTCAATCTATAGTGAAGCCACAGATGTATAGATTGACTCTATAACCTTTCTGCCTACTGCCTCGGA	GFM2.705
55810	FOXJ2.4239	TGCTGTTGACAGTGAGCGAAAAGTACTCAGTGTATATTTATAGTGAAGCCACAGATGTATAAATATACACTGAGTACTTTGTGCCTACTGCCTCGGA	FOXJ2.4239
80262	C16orf70.1072	TGCTGTTGACAGTGAGCGAAAAGTGAAGAAGTTTGTTCTATAGTGAAGCCACAGATGTATAGAACAAACTTCTTCACTTTGTGCCTACTGCCTCGGA	C16orf70.1072
23174	ZCCHC14.308	TGCTGTTGACAGTGAGCGAAAAGTGAGTGTTGAAAAGATATAGTGAAGCCACAGATGTATATCTTTTCAACACTCACTTTGTGCCTACTGCCTCGGA	ZCCHC14.308
1911	PHC1.4625	TGCTGTTGACAGTGAGCGAAAAGTGCGACATGTTTAGAAATAGTGAAGCCACAGATGTATTTCTAAACATGTCGCACTTTCTGCCTACTGCCTCGGA	PHC1.4625
25842	ASF1A.1326	TGCTGTTGACAGTGAGCGAAACAAAGTTTACTTCAACTAATAGTGAAGCCACAGATGTATTAGTTGAAGTAAACTTTGTTCTGCCTACTGCCTCGGA	ASF1A.1326
9617	MTRF1.1109	TGCTGTTGACAGTGAGCGAAACAAGAAAGATCACAGATAATAGTGAAGCCACAGATGTATTATCTGTGATCTTTCTTGTTGTGCCTACTGCCTCGGA	MTRF1.1109
1602	DACH1.1785	TGCTGTTGACAGTGAGCGAAACAAGCAGAACAGACGCTAATAGTGAAGCCACAGATGTATTAGCGTCTGTTCTGCTTGTTCTGCCTACTGCCTCGGA	DACH1.1785
134430	WDR36.6495	TGCTGTTGACAGTGAGCGAAACAATGAATGTCTTCATTAATAGTGAAGCCACAGATGTATTAATGAAGACATTCATTGTTCTGCCTACTGCCTCGGA	WDR36.6495
1960	EGR3.2133	TGCTGTTGACAGTGAGCGAAACACAACAGATAGAATTTAATAGTGAAGCCACAGATGTATTAAATTCTATCTGTTGTGTTGTGCCTACTGCCTCGGA	EGR3.2133
160857	CCDC122.1104	TGCTGTTGACAGTGAGCGAAACACAGACCATGACAACAAATAGTGAAGCCACAGATGTATTTGTTGTCATGGTCTGTGTTCTGCCTACTGCCTCGGA	CCDC122.1104
1910	EDNRB.1854	TGCTGTTGACAGTGAGCGAAACAGACAAAATTATTGTTAATAGTGAAGCCACAGATGTATTAACAATAATTTTGTCTGTTGTGCCTACTGCCTCGGA	EDNRB.1854
55122	AKIRIN2.892	TGCTGTTGACAGTGAGCGAAACAGACAGATCCGTGTTGTATAGTGAAGCCACAGATGTATACAACACGGATCTGTCTGTTGTGCCTACTGCCTCGGA	AKIRIN2.892
54904	WHSC1L1.2249	TGCTGTTGACAGTGAGCGAAACAGAGAAGATCAATTAGAATAGTGAAGCCACAGATGTATTCTAATTGATCTTCTCTGTTGTGCCTACTGCCTCGGA	WHSC1L1.2249
7178	TPT1.408	TGCTGTTGACAGTGAGCGAAACAGAGACCAGAAAGAGTAATAGTGAAGCCACAGATGTATTACTCTTTCTGGTCTCTGTTCTGCCTACTGCCTCGGA	TPT1.408
51202	DDX47.1316	TGCTGTTGACAGTGAGCGAAACAGAGATCATGAGACTGAATAGTGAAGCCACAGATGTATTCAGTCTCATGATCTCTGTTGTGCCTACTGCCTCGGA	DDX47.1316
3551	IKBKB.227	TGCTGTTGACAGTGAGCGAAACAGAGGTTAATACACAAAATAGTGAAGCCACAGATGTATTTTGTGTATTAACCTCTGTTCTGCCTACTGCCTCGGA	IKBKB.227
2961	GTF2E2.1149	TGCTGTTGACAGTGAGCGAAACAGAGTTACAGATACACAATAGTGAAGCCACAGATGTATTGTGTATCTGTAACTCTGTTCTGCCTACTGCCTCGGA	GTF2E2.1149
137994	LETM2.1273	TGCTGTTGACAGTGAGCGAAACAGCAAGGCTAGTTCAAAATAGTGAAGCCACAGATGTATTTTGAACTAGCCTTGCTGTTCTGCCTACTGCCTCGGA	LETM2.1273
23401	FRAT2.877	TGCTGTTGACAGTGAGCGAAACAGCGTCCAGTTCCTACTATAGTGAAGCCACAGATGTATAGTAGGAACTGGACGCTGTTGTGCCTACTGCCTCGGA	FRAT2.877
2874	GPS2.217	TGCTGTTGACAGTGAGCGAAACAGGAGAGAAGGAAGAAAATAGTGAAGCCACAGATGTATTTTCTTCCTTCTCTCCTGTTCTGCCTACTGCCTCGGA	GPS2.217
6137	RPL13.637	TGCTGTTGACAGTGAGCGAAACAGGATGTTGAAAAGAAAATAGTGAAGCCACAGATGTATTTTCTTTTCAACATCCTGTTCTGCCTACTGCCTCGGA	RPL13.637
84307	ZNF397.729	TGCTGTTGACAGTGAGCGAAACAGTGAAACAGCAACAAAATAGTGAAGCCACAGATGTATTTTGTTGCTGTTTCACTGTTCTGCCTACTGCCTCGGA	ZNF397.729
84154	RPF2.149	TGCTGTTGACAGTGAGCGAAACAGTGACAAAAGTACTTAATAGTGAAGCCACAGATGTATTAAGTACTTTTGTCACTGTTGTGCCTACTGCCTCGGA	RPF2.149
653319	KIAA0895L.522	TGCTGTTGACAGTGAGCGAAACAGTGACAGCTCTGAGTAATAGTGAAGCCACAGATGTATTACTCAGAGCTGTCACTGTTGTGCCTACTGCCTCGGA	KIAA0895L.522
80183	C13orf18.3406	TGCTGTTGACAGTGAGCGAAACAGTGTGATTCTAGTAATATAGTGAAGCCACAGATGTATATTACTAGAATCACACTGTTCTGCCTACTGCCTCGGA	C13orf18.3406
112495	GTF3C6.623	TGCTGTTGACAGTGAGCGAAACATGATTTGTAACTTTCTATAGTGAAGCCACAGATGTATAGAAAGTTACAAATCATGTTGTGCCTACTGCCTCGGA	GTF3C6.623
267	AMFR.1334	TGCTGTTGACAGTGAGCGAAACATGCAGAATGTCTCTTAATAGTGAAGCCACAGATGTATTAAGAGACATTCTGCATGTTGTGCCTACTGCCTCGGA	AMFR.1334
1102	RCBTB2.2615	TGCTGTTGACAGTGAGCGAAACATTGTTTAGAATTGACAATAGTGAAGCCACAGATGTATTGTCAATTCTAAACAATGTTCTGCCTACTGCCTCGGA	RCBTB2.2615
5520	PPP2R2A.2376	TGCTGTTGACAGTGAGCGAAACCAAATTTGTAGAACTTAATAGTGAAGCCACAGATGTATTAAGTTCTACAAATTTGGTTCTGCCTACTGCCTCGGA	PPP2R2A.2376
1801	DPH1.1978	TGCTGTTGACAGTGAGCGAAACCAGTTAAGAGACAACTATTAGTGAAGCCACAGATGTAATAGTTGTCTCTTAACTGGTTCTGCCTACTGCCTCGGA	DPH1.1978
7347	UCHL3.80	TGCTGTTGACAGTGAGCGAAACCAGTTTCTTAAACAATTATAGTGAAGCCACAGATGTATAATTGTTTAAGAAACTGGTTGTGCCTACTGCCTCGGA	UCHL3.80
25825	BACE2.1734	TGCTGTTGACAGTGAGCGAAACCATGAACTCAGCTATTAATAGTGAAGCCACAGATGTATTAATAGCTGAGTTCATGGTTGTGCCTACTGCCTCGGA	BACE2.1734
91749	KIAA1919.1308	TGCTGTTGACAGTGAGCGAAACCATGATTGTGTTGAGCAATAGTGAAGCCACAGATGTATTGCTCAACACAATCATGGTTCTGCCTACTGCCTCGGA	KIAA1919.1308
11331	PHB2.1384	TGCTGTTGACAGTGAGCGAAACCCAGGAATTCTCAATAAATAGTGAAGCCACAGATGTATTTATTGAGAATTCCTGGGTTGTGCCTACTGCCTCGGA	PHB2.1384
23268	DNMBP.1594	TGCTGTTGACAGTGAGCGAAACCTAGCAAGTTATACTAAATAGTGAAGCCACAGATGTATTTAGTATAACTTGCTAGGTTGTGCCTACTGCCTCGGA	DNMBP.1594
89781	HPS4.2985	TGCTGTTGACAGTGAGCGAAACCTCAGTTCTATTACGTTATAGTGAAGCCACAGATGTATAACGTAATAGAACTGAGGTTCTGCCTACTGCCTCGGA	HPS4.2985
4907	NT5E.1159	TGCTGTTGACAGTGAGCGAAACCTGAAGTAGATAAGTTAATAGTGAAGCCACAGATGTATTAACTTATCTACTTCAGGTTGTGCCTACTGCCTCGGA	NT5E.1159
246269	LACE1.1930	TGCTGTTGACAGTGAGCGAAACCTTGAATGCACAAGTAAATAGTGAAGCCACAGATGTATTTACTTGTGCATTCAAGGTTCTGCCTACTGCCTCGGA	LACE1.1930
37	ACADVL.375	TGCTGTTGACAGTGAGCGAAACGAAGAGCAGACACAGTTTTAGTGAAGCCACAGATGTAAAACTGTGTCTGCTCTTCGTTGTGCCTACTGCCTCGGA	ACADVL.375
9994	CASP8AP2.3927	TGCTGTTGACAGTGAGCGAAACGAAGTTTCGAGATTCTTATAGTGAAGCCACAGATGTATAAGAATCTCGAAACTTCGTTCTGCCTACTGCCTCGGA	CASP8AP2.3927
26054	SENP6.1629	TGCTGTTGACAGTGAGCGAAACGACAGAACTAACAGAAGATAGTGAAGCCACAGATGTATCTTCTGTTAGTTCTGTCGTTGTGCCTACTGCCTCGGA	SENP6.1629
55213	RCBTB1.3998	TGCTGTTGACAGTGAGCGAAACGACATGTTAATAAACAAATAGTGAAGCCACAGATGTATTTGTTTATTAACATGTCGTTCTGCCTACTGCCTCGGA	RCBTB1.3998
3281	HSBP1.1209	TGCTGTTGACAGTGAGCGAAACGACTTGTAGTAGACTCAATAGTGAAGCCACAGATGTATTGAGTCTACTACAAGTCGTTGTGCCTACTGCCTCGGA	HSBP1.1209
23091	ZC3H13.2390	TGCTGTTGACAGTGAGCGAAACGAGAAAGAGCGAGAGAAATAGTGAAGCCACAGATGTATTTCTCTCGCTCTTTCTCGTTCTGCCTACTGCCTCGGA	ZC3H13.2390
23019	CNOT1.2948	TGCTGTTGACAGTGAGCGAAACGAGAAGTATTTAACTGTATAGTGAAGCCACAGATGTATACAGTTAAATACTTCTCGTTCTGCCTACTGCCTCGGA	CNOT1.2948
9764	KIAA0513.999	TGCTGTTGACAGTGAGCGAAACGAGGAAGACGAGAACAAATAGTGAAGCCACAGATGTATTTGTTCTCGTCTTCCTCGTTCTGCCTACTGCCTCGGA	KIAA0513.999
8881	CDC16.1511	TGCTGTTGACAGTGAGCGAAACGAGGTAACAGTTGACAAATAGTGAAGCCACAGATGTATTTGTCAACTGTTACCTCGTTCTGCCTACTGCCTCGGA	CDC16.1511
2294	FOXF1.351	TGCTGTTGACAGTGAGCGAAACGAGTGCTTCATCAAGCTATAGTGAAGCCACAGATGTATAGCTTGATGAAGCACTCGTTGTGCCTACTGCCTCGGA	FOXF1.351
54495	TMX3.1359	TGCTGTTGACAGTGAGCGAAACGATATGAAGTGTCTAAAATAGTGAAGCCACAGATGTATTTTAGACACTTCATATCGTTCTGCCTACTGCCTCGGA	TMX3.1359
5465	PPARA.1096	TGCTGTTGACAGTGAGCGAAACGATCAAGTGACATTGCTATAGTGAAGCCACAGATGTATAGCAATGTCACTTGATCGTTCTGCCTACTGCCTCGGA	PPARA.1096
124808	CCDC43.293	TGCTGTTGACAGTGAGCGAAACGATGGTCAGAAACTCAGATAGTGAAGCCACAGATGTATCTGAGTTTCTGACCATCGTTCTGCCTACTGCCTCGGA	CCDC43.293
22832	KIAA1009.2272	TGCTGTTGACAGTGAGCGAAACGATTATATAATCAAGTAATAGTGAAGCCACAGATGTATTACTTGATTATATAATCGTTCTGCCTACTGCCTCGGA	KIAA1009.2272
55754	TMEM30A.851	TGCTGTTGACAGTGAGCGAAACGATTTAAAGGTACAACAATAGTGAAGCCACAGATGTATTGTTGTACCTTTAAATCGTTCTGCCTACTGCCTCGGA	TMEM30A.851
171425	CLYBL.1291	TGCTGTTGACAGTGAGCGAAACGCTGCTACTCTTAGACAATAGTGAAGCCACAGATGTATTGTCTAAGAGTAGCAGCGTTGTGCCTACTGCCTCGGA	CLYBL.1291
84896	ATAD1.1535	TGCTGTTGACAGTGAGCGAAACGGAAAGAGTGCTCTTTAATAGTGAAGCCACAGATGTATTAAAGAGCACTCTTTCCGTTCTGCCTACTGCCTCGGA	ATAD1.1535
51147	ING4.556	TGCTGTTGACAGTGAGCGAAACGGAAGAAGAAATAGATAATAGTGAAGCCACAGATGTATTATCTATTTCTTCTTCCGTTCTGCCTACTGCCTCGGA	ING4.556
4199	ME1.2509	TGCTGTTGACAGTGAGCGAAACGGAATTCTAACAGTTCTATAGTGAAGCCACAGATGTATAGAACTGTTAGAATTCCGTTGTGCCTACTGCCTCGGA	ME1.2509
11269	DDX19B.1478	TGCTGTTGACAGTGAGCGAAACGGCACAAGTAGAGAGAAATAGTGAAGCCACAGATGTATTTCTCTCTACTTGTGCCGTTGTGCCTACTGCCTCGGA	DDX19B.1478
55308	DDX19A.1604	TGCTGTTGACAGTGAGCGAAACGGCAGAAGTAGAGAGAAATAGTGAAGCCACAGATGTATTTCTCTCTACTTCTGCCGTTGTGCCTACTGCCTCGGA	DDX19A.1604
440138	ALG11.355	TGCTGTTGACAGTGAGCGAAACGGTCAACAGATACTAGAATAGTGAAGCCACAGATGTATTCTAGTATCTGTTGACCGTTGTGCCTACTGCCTCGGA	ALG11.355
135295	SRSF12.494	TGCTGTTGACAGTGAGCGAAACGTCATCCTTGTTCTCCAATAGTGAAGCCACAGATGTATTGGAGAACAAGGATGACGTTCTGCCTACTGCCTCGGA	SRSF12.494
55677	IWS1.441	TGCTGTTGACAGTGAGCGAAACGTCATTCAGAGAATGAAATAGTGAAGCCACAGATGTATTTCATTCTCTGAATGACGTTCTGCCTACTGCCTCGGA	IWS1.441
6137	RPL13.501	TGCTGTTGACAGTGAGCGAAACGTCTATAAGAAGGAGAAATAGTGAAGCCACAGATGTATTTCTCCTTCTTATAGACGTTCTGCCTACTGCCTCGGA	RPL13.501
79634	SCRN3.163	TGCTGTTGACAGTGAGCGAAACGTCTTAAGTGTACATATATAGTGAAGCCACAGATGTATATATGTACACTTAAGACGTTCTGCCTACTGCCTCGGA	SCRN3.163
25957	SFRS18.931	TGCTGTTGACAGTGAGCGAAACGTTCACAATTGTCCAAAATAGTGAAGCCACAGATGTATTTTGGACAATTGTGAACGTTGTGCCTACTGCCTCGGA	SFRS18.931
51258	MRPL51.436	TGCTGTTGACAGTGAGCGAAACGTTGTATCCGAAAGAGGATAGTGAAGCCACAGATGTATCCTCTTTCGGATACAACGTTGTGCCTACTGCCTCGGA	MRPL51.436
999	CDH1.2376	TGCTGTTGACAGTGAGCGAAACGTTTATTACTATGATGAATAGTGAAGCCACAGATGTATTCATCATAGTAATAAACGTTGTGCCTACTGCCTCGGA	CDH1.2376
1997	ELF1.2521	TGCTGTTGACAGTGAGCGAAACTATGAATATGTAGAATAATAGTGAAGCCACAGATGTATTATTCTACATATTCATAGTTCTGCCTACTGCCTCGGA	ELF1.2521
8402	SLC25A11.1528	TGCTGTTGACAGTGAGCGAAACTGGAGTTTTTAAGAAAAATAGTGAAGCCACAGATGTATTTTTCTTAAAAACTCCAGTTCTGCCTACTGCCTCGGA	SLC25A11.1528
58189	WFDC1.1272	TGCTGTTGACAGTGAGCGAAACTTGCTTACTAATGTGTGATAGTGAAGCCACAGATGTATCACACATTAGTAAGCAAGTTCTGCCTACTGCCTCGGA	WFDC1.1272
54904	WHSC1L1.1673	TGCTGTTGACAGTGAGCGAAAGAAAGAATAGAACAGTATATAGTGAAGCCACAGATGTATATACTGTTCTATTCTTTCTTCTGCCTACTGCCTCGGA	WHSC1L1.1673

## Sheet: Pool2
66036	MTMR9.4938	TGCTGTTGACAGTGAGCGAAAGAACATTGTTGTTTGATTATAGTGAAGCCACAGATGTATAATCAAACAACAATGTTCTTCTGCCTACTGCCTCGGA	MTMR9.4938
2746	GLUD1.822	TGCTGTTGACAGTGAGCGAAAGAACTATACTGATAATGAATAGTGAAGCCACAGATGTATTCATTATCAGTATAGTTCTTGTGCCTACTGCCTCGGA	GLUD1.822
57669	EPB41L5.1184	TGCTGTTGACAGTGAGCGAAAGAACTTAGTGTTCACAATATAGTGAAGCCACAGATGTATATTGTGAACACTAAGTTCTTCTGCCTACTGCCTCGGA	EPB41L5.1184
5432	POLR2C.844	TGCTGTTGACAGTGAGCGAAAGAAGAAACTGAGTGATTTATAGTGAAGCCACAGATGTATAAATCACTCAGTTTCTTCTTCTGCCTACTGCCTCGGA	POLR2C.844
54984	PINX1.998	TGCTGTTGACAGTGAGCGAAAGAAGAAGAAAGATTCCAAATAGTGAAGCCACAGATGTATTTGGAATCTTTCTTCTTCTTCTGCCTACTGCCTCGGA	PINX1.998
157697	ERICH1.399	TGCTGTTGACAGTGAGCGAAAGAAGAATTAGGAAGCATAATAGTGAAGCCACAGATGTATTATGCTTCCTAATTCTTCTTCTGCCTACTGCCTCGGA	ERICH1.399
23429	RYBP.3373	TGCTGTTGACAGTGAGCGAAAGAAGATTGCTTTAGAACAATAGTGAAGCCACAGATGTATTGTTCTAAAGCAATCTTCTTCTGCCTACTGCCTCGGA	RYBP.3373
55124	PIWIL2.3139	TGCTGTTGACAGTGAGCGAAAGAAGCAAGTTTCTGAGTAATAGTGAAGCCACAGATGTATTACTCAGAAACTTGCTTCTTGTGCCTACTGCCTCGGA	PIWIL2.3139
57509	MTUS1.455	TGCTGTTGACAGTGAGCGAAAGAAGCAGAGAAGTACAAAATAGTGAAGCCACAGATGTATTTTGTACTTCTCTGCTTCTTCTGCCTACTGCCTCGGA	MTUS1.455
117247	SLC16A10.1245	TGCTGTTGACAGTGAGCGAAAGAAGGTTTATCTACAGGTATAGTGAAGCCACAGATGTATACCTGTAGATAAACCTTCTTCTGCCTACTGCCTCGGA	SLC16A10.1245
55907	CMAS.410	TGCTGTTGACAGTGAGCGAAAGAAGTTCTGAAGTTTCAAATAGTGAAGCCACAGATGTATTTGAAACTTCAGAACTTCTTCTGCCTACTGCCTCGGA	CMAS.410
3841	KPNA5.374	TGCTGTTGACAGTGAGCGAAAGAAGTTGTTACTACAGATATAGTGAAGCCACAGATGTATATCTGTAGTAACAACTTCTTCTGCCTACTGCCTCGGA	KPNA5.374
91694	LONRF1.3304	TGCTGTTGACAGTGAGCGAAAGAAGTTTAATATAGAACTATAGTGAAGCCACAGATGTATAGTTCTATATTAAACTTCTTCTGCCTACTGCCTCGGA	LONRF1.3304
147339	C18orf25.2454	TGCTGTTGACAGTGAGCGAAAGAATCAGAATGTACCATAATAGTGAAGCCACAGATGTATTATGGTACATTCTGATTCTTCTGCCTACTGCCTCGGA	C18orf25.2454
171017	ZNF384.75	TGCTGTTGACAGTGAGCGAAAGAATCTCACTTCAATTCTATAGTGAAGCCACAGATGTATAGAATTGAAGTGAGATTCTTCTGCCTACTGCCTCGGA	ZNF384.75
10910	SUGT1.1400	TGCTGTTGACAGTGAGCGAAAGAATGAAGATAACATTTTATAGTGAAGCCACAGATGTATAAAATGTTATCTTCATTCTTCTGCCTACTGCCTCGGA	SUGT1.1400
55578	FAM48A.2774	TGCTGTTGACAGTGAGCGAAAGAATGTAGTTTGATATTTATAGTGAAGCCACAGATGTATAAATATCAAACTACATTCTTCTGCCTACTGCCTCGGA	FAM48A.2774
55777	MBD5.645	TGCTGTTGACAGTGAGCGAAAGACAAATGTTGAACTAAAATAGTGAAGCCACAGATGTATTTTAGTTCAACATTTGTCTTGTGCCTACTGCCTCGGA	MBD5.645
4628	MYH10.647	TGCTGTTGACAGTGAGCGAAAGACAGAAAATACAAAGAAATAGTGAAGCCACAGATGTATTTCTTTGTATTTTCTGTCTTCTGCCTACTGCCTCGGA	MYH10.647
79152	FA2H.390	TGCTGTTGACAGTGAGCGAAAGACAGATCCTGCTATGGAATAGTGAAGCCACAGATGTATTCCATAGCAGGATCTGTCTTCTGCCTACTGCCTCGGA	FA2H.390
54826	GIN1.2839	TGCTGTTGACAGTGAGCGAAAGACAGGTGTAGATAATGTATAGTGAAGCCACAGATGTATACATTATCTACACCTGTCTTCTGCCTACTGCCTCGGA	GIN1.2839
4199	ME1.2287	TGCTGTTGACAGTGAGCGAAAGACCAAAATTACTAATAAATAGTGAAGCCACAGATGTATTTATTAGTAATTTTGGTCTTCTGCCTACTGCCTCGGA	ME1.2287
57038	RARS2.232	TGCTGTTGACAGTGAGCGAAAGACCAGATATTCAAGTTCATAGTGAAGCCACAGATGTATGAACTTGAATATCTGGTCTTGTGCCTACTGCCTCGGA	RARS2.232
55239	OGFOD1.1429	TGCTGTTGACAGTGAGCGAAAGACCGGTCACTACACTTTATAGTGAAGCCACAGATGTATAAAGTGTAGTGACCGGTCTTCTGCCTACTGCCTCGGA	OGFOD1.1429
84342	COG8.1583	TGCTGTTGACAGTGAGCGAAAGACCTTGTTCCGTATTTAATAGTGAAGCCACAGATGTATTAAATACGGAACAAGGTCTTCTGCCTACTGCCTCGGA	COG8.1583
9918	NCAPD2.4189	TGCTGTTGACAGTGAGCGAAAGACGAGACACCCAAGAAAATAGTGAAGCCACAGATGTATTTTCTTGGGTGTCTCGTCTTCTGCCTACTGCCTCGGA	NCAPD2.4189
148	ADRA1A.1608	TGCTGTTGACAGTGAGCGAAAGACGGATGGCGTTTGTGAATAGTGAAGCCACAGATGTATTCACAAACGCCATCCGTCTTGTGCCTACTGCCTCGGA	ADRA1A.1608
9044	BTAF1.4652	TGCTGTTGACAGTGAGCGAAAGACTATTATTGTACTCTTATAGTGAAGCCACAGATGTATAAGAGTACAATAATAGTCTTGTGCCTACTGCCTCGGA	BTAF1.4652
5144	PDE4D.1398	TGCTGTTGACAGTGAGCGAAAGACTCAGAGTCTACTGAAATAGTGAAGCCACAGATGTATTTCAGTAGACTCTGAGTCTTGTGCCTACTGCCTCGGA	PDE4D.1398
7259	TSPYL1.5023	TGCTGTTGACAGTGAGCGAAAGACTCAGTATGGAAAGAAATAGTGAAGCCACAGATGTATTTCTTTCCATACTGAGTCTTCTGCCTACTGCCTCGGA	TSPYL1.5023
55278	QRSL1.2006	TGCTGTTGACAGTGAGCGAAAGACTGTGTCTCAAAATAAATAGTGAAGCCACAGATGTATTTATTTTGAGACACAGTCTTGTGCCTACTGCCTCGGA	QRSL1.2006
51202	DDX47.1437	TGCTGTTGACAGTGAGCGAAAGACTGTTACTGTTCTTCGATAGTGAAGCCACAGATGTATCGAAGAACAGTAACAGTCTTGTGCCTACTGCCTCGGA	DDX47.1437
51426	POLK.3469	TGCTGTTGACAGTGAGCGAAAGAGAAAATGTGTAATTCAATAGTGAAGCCACAGATGTATTGAATTACACATTTTCTCTTGTGCCTACTGCCTCGGA	POLK.3469
4338	MOCS2.295	TGCTGTTGACAGTGAGCGAAAGAGAAATCTAAAGATGTTATAGTGAAGCCACAGATGTATAACATCTTTAGATTTCTCTTCTGCCTACTGCCTCGGA	MOCS2.295
665	BNIP3L.1785	TGCTGTTGACAGTGAGCGAAAGAGAATTGTTTCAGAGTTATAGTGAAGCCACAGATGTATAACTCTGAAACAATTCTCTTCTGCCTACTGCCTCGGA	BNIP3L.1785
10428	CFDP1.557	TGCTGTTGACAGTGAGCGAAAGAGACAAGTTCAAGTAAATTAGTGAAGCCACAGATGTAATTTACTTGAACTTGTCTCTTCTGCCTACTGCCTCGGA	CFDP1.557
23339	VPS39.663	TGCTGTTGACAGTGAGCGAAAGAGAGACTACTACCTAATATAGTGAAGCCACAGATGTATATTAGGTAGTAGTCTCTCTTGTGCCTACTGCCTCGGA	VPS39.663
1191	CLU.1848	TGCTGTTGACAGTGAGCGAAAGAGAGATGTGTTTCAACAATAGTGAAGCCACAGATGTATTGTTGAAACACATCTCTCTTCTGCCTACTGCCTCGGA	CLU.1848
4704	NDUFA9.654	TGCTGTTGACAGTGAGCGAAAGAGAGGATAGATTCCTTAATAGTGAAGCCACAGATGTATTAAGGAATCTATCCTCTCTTCTGCCTACTGCCTCGGA	NDUFA9.654
5994	RFXAP.2085	TGCTGTTGACAGTGAGCGAAAGAGAGTATATCCAATATTATAGTGAAGCCACAGATGTATAATATTGGATATACTCTCTTGTGCCTACTGCCTCGGA	RFXAP.2085
10257	ABCC4.366	TGCTGTTGACAGTGAGCGAAAGAGCAATCATAAAGTGTTATAGTGAAGCCACAGATGTATAACACTTTATGATTGCTCTTGTGCCTACTGCCTCGGA	ABCC4.366
37	ACADVL.379	TGCTGTTGACAGTGAGCGAAAGAGCAGACACAGTTTCTTATAGTGAAGCCACAGATGTATAAGAAACTGTGTCTGCTCTTCTGCCTACTGCCTCGGA	ACADVL.379
23401	FRAT2.1582	TGCTGTTGACAGTGAGCGAAAGAGCCCTGTTGGTGCTTTATAGTGAAGCCACAGATGTATAAAGCACCAACAGGGCTCTTCTGCCTACTGCCTCGGA	FRAT2.1582
3936	LCP1.3315	TGCTGTTGACAGTGAGCGAAAGAGCTAATTTACTGGACAATAGTGAAGCCACAGATGTATTGTCCAGTAAATTAGCTCTTCTGCCTACTGCCTCGGA	LCP1.3315
51167	CYB5R4.1702	TGCTGTTGACAGTGAGCGAAAGAGCTGTCATTGTCCTTTATAGTGAAGCCACAGATGTATAAAGGACAATGACAGCTCTTCTGCCTACTGCCTCGGA	CYB5R4.1702
3938	LCT.2244	TGCTGTTGACAGTGAGCGAAAGAGGAAAAGTTCCAATATATAGTGAAGCCACAGATGTATATATTGGAACTTTTCCTCTTGTGCCTACTGCCTCGGA	LCT.2244
23300	ATMIN.3172	TGCTGTTGACAGTGAGCGAAAGAGGTTTATTGATGTAAAATAGTGAAGCCACAGATGTATTTTACATCAATAAACCTCTTGTGCCTACTGCCTCGGA	ATMIN.3172
4752	NEK3.1021	TGCTGTTGACAGTGAGCGAAAGAGTAAACAGAGAAGAAAATAGTGAAGCCACAGATGTATTTTCTTCTCTGTTTACTCTTCTGCCTACTGCCTCGGA	NEK3.1021
3146	HMGB1.1534	TGCTGTTGACAGTGAGCGAAAGAGTAATCAATCTACTCAATAGTGAAGCCACAGATGTATTGAGTAGATTGATTACTCTTCTGCCTACTGCCTCGGA	HMGB1.1534
57509	MTUS1.691	TGCTGTTGACAGTGAGCGAAAGAGTGAAAATGATGCTTTATAGTGAAGCCACAGATGTATAAAGCATCATTTTCACTCTTCTGCCTACTGCCTCGGA	MTUS1.691
5095	PCCA.1590	TGCTGTTGACAGTGAGCGAAAGAGTGAGAAGAACCAGTTATAGTGAAGCCACAGATGTATAACTGGTTCTTCTCACTCTTGTGCCTACTGCCTCGGA	PCCA.1590
345757	FAM174A.736	TGCTGTTGACAGTGAGCGAAAGAGTGGAATTTCTATGTTTTAGTGAAGCCACAGATGTAAAACATAGAAATTCCACTCTTCTGCCTACTGCCTCGGA	FAM174A.736
5884	RAD17.541	TGCTGTTGACAGTGAGCGAAAGAGTGTTCTATCTCAAATATAGTGAAGCCACAGATGTATATTTGAGATAGAACACTCTTCTGCCTACTGCCTCGGA	RAD17.541
65056	GPBP1.2766	TGCTGTTGACAGTGAGCGAAAGAGTTAGAATGGTAATAAATAGTGAAGCCACAGATGTATTTATTACCATTCTAACTCTTCTGCCTACTGCCTCGGA	GPBP1.2766
23239	PHLPP1.3290	TGCTGTTGACAGTGAGCGAAAGAGTTGTATTTGACAAATATAGTGAAGCCACAGATGTATATTTGTCAAATACAACTCTTGTGCCTACTGCCTCGGA	PHLPP1.3290
57669	EPB41L5.212	TGCTGTTGACAGTGAGCGAAAGAGTTGTTTGATCAGATTATAGTGAAGCCACAGATGTATAATCTGATCAAACAACTCTTGTGCCTACTGCCTCGGA	EPB41L5.212
1389	CREBL2.2615	TGCTGTTGACAGTGAGCGAAAGAGTTGTTTTCAAAACAAATAGTGAAGCCACAGATGTATTTGTTTTGAAAACAACTCTTCTGCCTACTGCCTCGGA	CREBL2.2615
55250	ELP2.2460	TGCTGTTGACAGTGAGCGAAAGATACACAGAGTCAATAAATAGTGAAGCCACAGATGTATTTATTGACTCTGTGTATCTTCTGCCTACTGCCTCGGA	ELP2.2460
7084	TK2.214	TGCTGTTGACAGTGAGCGAAAGATACATTTTTGTAGAAAATAGTGAAGCCACAGATGTATTTTCTACAAAAATGTATCTTGTGCCTACTGCCTCGGA	TK2.214
4677	NARS.486	TGCTGTTGACAGTGAGCGAAAGATAGTTTACGAAGAGAAATAGTGAAGCCACAGATGTATTTCTCTTCGTAAACTATCTTCTGCCTACTGCCTCGGA	NARS.486
10257	ABCC4.2466	TGCTGTTGACAGTGAGCGAAAGATCTCTATTGGTATTCTATAGTGAAGCCACAGATGTATAGAATACCAATAGAGATCTTGTGCCTACTGCCTCGGA	ABCC4.2466
5289	PIK3C3.997	TGCTGTTGACAGTGAGCGAAAGATCTTGTTTGGAAGTTTATAGTGAAGCCACAGATGTATAAACTTCCAAACAAGATCTTGTGCCTACTGCCTCGGA	PIK3C3.997
463	ZFHX3.8404	TGCTGTTGACAGTGAGCGAAAGATGAACAATACAAACAAATAGTGAAGCCACAGATGTATTTGTTTGTATTGTTCATCTTCTGCCTACTGCCTCGGA	ZFHX3.8404
55756	INTS9.517	TGCTGTTGACAGTGAGCGAAAGATGCTATACAATGCAAGATAGTGAAGCCACAGATGTATCTTGCATTGTATAGCATCTTCTGCCTACTGCCTCGGA	INTS9.517
9063	PIAS2.1421	TGCTGTTGACAGTGAGCGAAAGATGGTTCTTGGTGTCCAATAGTGAAGCCACAGATGTATTGGACACCAAGAACCATCTTCTGCCTACTGCCTCGGA	PIAS2.1421
26747	NUFIP1.1260	TGCTGTTGACAGTGAGCGAAAGATGTTAAAGCAACTGTTATAGTGAAGCCACAGATGTATAACAGTTGCTTTAACATCTTGTGCCTACTGCCTCGGA	NUFIP1.1260
114926	C8orf40.228	TGCTGTTGACAGTGAGCGAAAGATTCGTTTAAGACAACAATAGTGAAGCCACAGATGTATTGTTGTCTTAAACGAATCTTGTGCCTACTGCCTCGGA	C8orf40.228
23516	SLC39A14.586	TGCTGTTGACAGTGAGCGAAAGATTCTTCTTAAGCAGAAATAGTGAAGCCACAGATGTATTTCTGCTTAAGAAGAATCTTCTGCCTACTGCCTCGGA	SLC39A14.586
5925	RB1.3152	TGCTGTTGACAGTGAGCGAAAGATTGAAAATCTTGTGTAATAGTGAAGCCACAGATGTATTACACAAGATTTTCAATCTTGTGCCTACTGCCTCGGA	RB1.3152
285755	PPIL6.1053	TGCTGTTGACAGTGAGCGAAAGATTGATTTTTGAGCTATATAGTGAAGCCACAGATGTATATAGCTCAAAAATCAATCTTCTGCCTACTGCCTCGGA	PPIL6.1053
1540	CYLD.2336	TGCTGTTGACAGTGAGCGAAAGATTGTTACTTCTATCAAATAGTGAAGCCACAGATGTATTTGATAGAAGTAACAATCTTGTGCCTACTGCCTCGGA	CYLD.2336
10161	LPAR6.1350	TGCTGTTGACAGTGAGCGAAAGCAAAATAAACAAAACTAATAGTGAAGCCACAGATGTATTAGTTTTGTTTATTTTGCTTCTGCCTACTGCCTCGGA	LPAR6.1350
285671	RNF180.123	TGCTGTTGACAGTGAGCGAAAGCAAAGAATTGATAACTAATAGTGAAGCCACAGATGTATTAGTTATCAATTCTTTGCTTCTGCCTACTGCCTCGGA	RNF180.123
9818	NUPL1.1338	TGCTGTTGACAGTGAGCGAAAGCAAATAATTCACATATAATAGTGAAGCCACAGATGTATTATATGTGAATTATTTGCTTGTGCCTACTGCCTCGGA	NUPL1.1338
5874	RAB27B.465	TGCTGTTGACAGTGAGCGAAAGCAAATGCTTATTGTGAAATAGTGAAGCCACAGATGTATTTCACAATAAGCATTTGCTTGTGCCTACTGCCTCGGA	RAB27B.465
23644	EDC4.509	TGCTGTTGACAGTGAGCGAAAGCAACAAGGTGAAAATTCATAGTGAAGCCACAGATGTATGAATTTTCACCTTGTTGCTTCTGCCTACTGCCTCGGA	EDC4.509
2653	GCSH.1119	TGCTGTTGACAGTGAGCGAAAGCAACAGCTTTGCAGCAAATAGTGAAGCCACAGATGTATTTGCTGCAAAGCTGTTGCTTCTGCCTACTGCCTCGGA	GCSH.1119
56886	UGGT1.3924	TGCTGTTGACAGTGAGCGAAAGCAAGATAAAGATGACATATAGTGAAGCCACAGATGTATATGTCATCTTTATCTTGCTTCTGCCTACTGCCTCGGA	UGGT1.3924
37	ACADVL.827	TGCTGTTGACAGTGAGCGAAAGCAAGCTTTGGATCAGTAATAGTGAAGCCACAGATGTATTACTGATCCAAAGCTTGCTTCTGCCTACTGCCTCGGA	ACADVL.827
89970	RSPRY1.1831	TGCTGTTGACAGTGAGCGAAAGCAAGTCAGTATCCGAGAATAGTGAAGCCACAGATGTATTCTCGGATACTGACTTGCTTCTGCCTACTGCCTCGGA	RSPRY1.1831
8451	CUL4A.1837	TGCTGTTGACAGTGAGCGAAAGCACAAGTTGTTTAGAATATAGTGAAGCCACAGATGTATATTCTAAACAACTTGTGCTTGTGCCTACTGCCTCGGA	CUL4A.1837
8795	TNFRSF10B.4001	TGCTGTTGACAGTGAGCGAAAGCACATTGTGTACAAAATATAGTGAAGCCACAGATGTATATTTTGTACACAATGTGCTTCTGCCTACTGCCTCGGA	TNFRSF10B.4001
55197	RPRD1A.311	TGCTGTTGACAGTGAGCGAAAGCACCTTGGAAGAGTGTTATAGTGAAGCCACAGATGTATAACACTCTTCCAAGGTGCTTCTGCCTACTGCCTCGGA	RPRD1A.311
23063	WAPAL.2361	TGCTGTTGACAGTGAGCGAAAGCACTTCAACGATGTTGTATAGTGAAGCCACAGATGTATACAACATCGTTGAAGTGCTTCTGCCTACTGCCTCGGA	WAPAL.2361
51729	WBP11.1256	TGCTGTTGACAGTGAGCGAAAGCAGAAAAGCAATCACAAATAGTGAAGCCACAGATGTATTTGTGATTGCTTTTCTGCTTCTGCCTACTGCCTCGGA	WBP11.1256
81602	CDADC1.1281	TGCTGTTGACAGTGAGCGAAAGCAGAAAGACAGAGAAATATAGTGAAGCCACAGATGTATATTTCTCTGTCTTTCTGCTTGTGCCTACTGCCTCGGA	CDADC1.1281
55625	ZDHHC7.1415	TGCTGTTGACAGTGAGCGAAAGCAGAGTTTTATATATTTATAGTGAAGCCACAGATGTATAAATATATAAAACTCTGCTTGTGCCTACTGCCTCGGA	ZDHHC7.1415
11149	BVES.3895	TGCTGTTGACAGTGAGCGAAAGCAGATAAGAAGACAGAAATAGTGAAGCCACAGATGTATTTCTGTCTTCTTATCTGCTTCTGCCTACTGCCTCGGA	BVES.3895
55023	PHIP.10191	TGCTGTTGACAGTGAGCGAAAGCAGATCTGTTGTATGTAATAGTGAAGCCACAGATGTATTACATACAACAGATCTGCTTGTGCCTACTGCCTCGGA	PHIP.10191
284273	ZADH2.2081	TGCTGTTGACAGTGAGCGAAAGCAGCAAATTAATGTTGAATAGTGAAGCCACAGATGTATTCAACATTAATTTGCTGCTTCTGCCTACTGCCTCGGA	ZADH2.2081
51020	HDDC2.623	TGCTGTTGACAGTGAGCGAAAGCAGCTAGACCAATGTGAATAGTGAAGCCACAGATGTATTCACATTGGTCTAGCTGCTTCTGCCTACTGCCTCGGA	HDDC2.623
57231	SNX14.2784	TGCTGTTGACAGTGAGCGAAAGCAGCTGACTTATGTTTTATAGTGAAGCCACAGATGTATAAAACATAAGTCAGCTGCTTGTGCCTACTGCCTCGGA	SNX14.2784
23143	LRCH1.1006	TGCTGTTGACAGTGAGCGAAAGCAGCTGCAAGTGTTACTATAGTGAAGCCACAGATGTATAGTAACACTTGCAGCTGCTTCTGCCTACTGCCTCGGA	LRCH1.1006
51250	C6orf203.677	TGCTGTTGACAGTGAGCGAAAGCAGGAACAGAGACAGTTATAGTGAAGCCACAGATGTATAACTGTCTCTGTTCCTGCTTCTGCCTACTGCCTCGGA	C6orf203.677
1915	EEF1A1.3365	TGCTGTTGACAGTGAGCGAAAGCAGGAATGAGTCAGTTTATAGTGAAGCCACAGATGTATAAACTGACTCATTCCTGCTTCTGCCTACTGCCTCGGA	EEF1A1.3365
661	POLR3D.988	TGCTGTTGACAGTGAGCGAAAGCAGGAGAAAGACCGAGAATAGTGAAGCCACAGATGTATTCTCGGTCTTTCTCCTGCTTGTGCCTACTGCCTCGGA	POLR3D.988
23429	RYBP.4139	TGCTGTTGACAGTGAGCGAAAGCAGTTCTGTTCTTGTGTATAGTGAAGCCACAGATGTATACACAAGAACAGAACTGCTTGTGCCTACTGCCTCGGA	RYBP.4139
79618	HMBOX1.625	TGCTGTTGACAGTGAGCGAAAGCAGTTGTTGCACAGGTAATAGTGAAGCCACAGATGTATTACCTGTGCAACAACTGCTTGTGCCTACTGCCTCGGA	HMBOX1.625
9688	NUP93.1446	TGCTGTTGACAGTGAGCGAAAGCAGTTGTTGGAAGACTATTAGTGAAGCCACAGATGTAATAGTCTTCCAACAACTGCTTCTGCCTACTGCCTCGGA	NUP93.1446
11051	NUDT21.3931	TGCTGTTGACAGTGAGCGAAAGCAGTTTGCTTTTGTTCAATAGTGAAGCCACAGATGTATTGAACAAAAGCAAACTGCTTGTGCCTACTGCCTCGGA	NUDT21.3931

## Sheet: Pool3
4907	NT5E.1511	TGCTGTTGACAGTGAGCGAAAGCATAAAAGCAGACATTAATAGTGAAGCCACAGATGTATTAATGTCTGCTTTTATGCTTGTGCCTACTGCCTCGGA	NT5E.1511
2653	GCSH.583	TGCTGTTGACAGTGAGCGAAAGCATATGAGAAATACATAATAGTGAAGCCACAGATGTATTATGTATTTCTCATATGCTTCTGCCTACTGCCTCGGA	GCSH.583
81602	CDADC1.1379	TGCTGTTGACAGTGAGCGAAAGCATGATTTTTGTGACAAATAGTGAAGCCACAGATGTATTTGTCACAAAAATCATGCTTCTGCCTACTGCCTCGGA	CDADC1.1379
262	AMD1.2665	TGCTGTTGACAGTGAGCGAAAGCATGTTGTTGATTGAAAATAGTGAAGCCACAGATGTATTTTCAATCAACAACATGCTTCTGCCTACTGCCTCGGA	AMD1.2665
221294	NT5DC1.2647	TGCTGTTGACAGTGAGCGAAAGCCAAATGTTTGCAGTATATAGTGAAGCCACAGATGTATATACTGCAAACATTTGGCTTCTGCCTACTGCCTCGGA	NT5DC1.2647
84513	PPAPDC1B.197	TGCTGTTGACAGTGAGCGAAAGCCGATGTTTGTTATTGCATAGTGAAGCCACAGATGTATGCAATAACAAACATCGGCTTGTGCCTACTGCCTCGGA	PPAPDC1B.197
5520	PPP2R2A.1202	TGCTGTTGACAGTGAGCGAAAGCGAAAGAAAGATGAAATATAGTGAAGCCACAGATGTATATTTCATCTTTCTTTCGCTTGTGCCTACTGCCTCGGA	PPP2R2A.1202
5205	ATP8B1.1922	TGCTGTTGACAGTGAGCGAAAGCGAATGTCTATCATTGTATAGTGAAGCCACAGATGTATACAATGATAGACATTCGCTTCTGCCTACTGCCTCGGA	ATP8B1.1922
89781	HPS4.280	TGCTGTTGACAGTGAGCGAAAGCGGTTTCTGGATCAGCTATAGTGAAGCCACAGATGTATAGCTGATCCAGAAACCGCTTGTGCCTACTGCCTCGGA	HPS4.280
23332	CLASP1.7504	TGCTGTTGACAGTGAGCGAAAGCGTAATGTTACACTTTAATAGTGAAGCCACAGATGTATTAAAGTGTAACATTACGCTTGTGCCTACTGCCTCGGA	CLASP1.7504
5713	PSMD7.230	TGCTGTTGACAGTGAGCGAAAGCGTGTTGTTGGTGTGCTTTAGTGAAGCCACAGATGTAAAGCACACCAACAACACGCTTCTGCCTACTGCCTCGGA	PSMD7.230
7991	TUSC3.525	TGCTGTTGACAGTGAGCGAAAGCTAATGAAGAATATCAAATAGTGAAGCCACAGATGTATTTGATATTCTTCATTAGCTTGTGCCTACTGCCTCGGA	TUSC3.525
51693	TRAPPC2L.358	TGCTGTTGACAGTGAGCGAAAGCTACACAACTCCTACACATAGTGAAGCCACAGATGTATGTGTAGGAGTTGTGTAGCTTCTGCCTACTGCCTCGGA	TRAPPC2L.358
708	C1QBP.994	TGCTGTTGACAGTGAGCGAAAGCTAGACATGTGCTTTGAATAGTGAAGCCACAGATGTATTCAAAGCACATGTCTAGCTTCTGCCTACTGCCTCGGA	C1QBP.994
55907	CMAS.1128	TGCTGTTGACAGTGAGCGAAAGCTAGCAGTTGTAGATGAATAGTGAAGCCACAGATGTATTCATCTACAACTGCTAGCTTGTGCCTACTGCCTCGGA	CMAS.1128
11269	DDX19B.520	TGCTGTTGACAGTGAGCGAAAGCTAGCTTATGCTGTTCGATAGTGAAGCCACAGATGTATCGAACAGCATAAGCTAGCTTCTGCCTACTGCCTCGGA	DDX19B.520
10671	DCTN6.637	TGCTGTTGACAGTGAGCGAAAGCTCAACTCCAGTAAAGAATAGTGAAGCCACAGATGTATTCTTTACTGGAGTTGAGCTTCTGCCTACTGCCTCGGA	DCTN6.637
4124	MAN2A1.2577	TGCTGTTGACAGTGAGCGAAAGCTCACAAATACAAGATAATAGTGAAGCCACAGATGTATTATCTTGTATTTGTGAGCTTGTGCCTACTGCCTCGGA	MAN2A1.2577
23417	MLYCD.2014	TGCTGTTGACAGTGAGCGAAAGCTCATAAATGTATGAGAATAGTGAAGCCACAGATGTATTCTCATACATTTATGAGCTTCTGCCTACTGCCTCGGA	MLYCD.2014
6542	SLC7A2.3252	TGCTGTTGACAGTGAGCGAAAGCTCCAGTGTTATACAATATAGTGAAGCCACAGATGTATATTGTATAACACTGGAGCTTGTGCCTACTGCCTCGGA	SLC7A2.3252
9070	ASH2L.1160	TGCTGTTGACAGTGAGCGAAAGCTCCTTTAGGTTATGATATAGTGAAGCCACAGATGTATATCATAACCTAAAGGAGCTTGTGCCTACTGCCTCGGA	ASH2L.1160
4752	NEK3.270	TGCTGTTGACAGTGAGCGAAAGCTGAAGGACACTTGTATATAGTGAAGCCACAGATGTATATACAAGTGTCCTTCAGCTTCTGCCTACTGCCTCGGA	NEK3.270
4907	NT5E.2397	TGCTGTTGACAGTGAGCGAAAGCTGAAGGTTAGAGCATTATAGTGAAGCCACAGATGTATAATGCTCTAACCTTCAGCTTCTGCCTACTGCCTCGGA	NT5E.2397
282991	BLOC1S2.926	TGCTGTTGACAGTGAGCGAAAGCTGAGTCTTCTAGATTGATAGTGAAGCCACAGATGTATCAATCTAGAAGACTCAGCTTGTGCCTACTGCCTCGGA	BLOC1S2.926
51167	CYB5R4.1400	TGCTGTTGACAGTGAGCGAAAGCTGATGTTCTTCAATAAATAGTGAAGCCACAGATGTATTTATTGAAGAACATCAGCTTCTGCCTACTGCCTCGGA	CYB5R4.1400
57107	PDSS2.1868	TGCTGTTGACAGTGAGCGAAAGCTGCAGGTGTCAAGAGAATAGTGAAGCCACAGATGTATTCTCTTGACACCTGCAGCTTCTGCCTACTGCCTCGGA	PDSS2.1868
80205	CHD9.3923	TGCTGTTGACAGTGAGCGAAAGCTGCTATAGATAGATTTATAGTGAAGCCACAGATGTATAAATCTATCTATAGCAGCTTGTGCCTACTGCCTCGGA	CHD9.3923
79791	FBXO31.454	TGCTGTTGACAGTGAGCGAAAGCTGCTTCACCGATATAGATAGTGAAGCCACAGATGTATCTATATCGGTGAAGCAGCTTCTGCCTACTGCCTCGGA	FBXO31.454
115548	FCHO2.4653	TGCTGTTGACAGTGAGCGAAAGCTGGTTCTTGCTTATATATAGTGAAGCCACAGATGTATATATAAGCAAGAACCAGCTTGTGCCTACTGCCTCGGA	FCHO2.4653
80005	DOCK5.4033	TGCTGTTGACAGTGAGCGAAAGCTGTATCAAGAAATCATATAGTGAAGCCACAGATGTATATGATTTCTTGATACAGCTTCTGCCTACTGCCTCGGA	DOCK5.4033
6462	SHBG.636	TGCTGTTGACAGTGAGCGAAAGCTGTGATGTAGAATCAAATAGTGAAGCCACAGATGTATTTGATTCTACATCACAGCTTCTGCCTACTGCCTCGGA	SHBG.636
130013	ACMSD.891	TGCTGTTGACAGTGAGCGAAAGCTGTTAACAGATGTCATATAGTGAAGCCACAGATGTATATGACATCTGTTAACAGCTTGTGCCTACTGCCTCGGA	ACMSD.891
80185	C8orf41.2002	TGCTGTTGACAGTGAGCGAAAGCTGTTACTTCAACACATATAGTGAAGCCACAGATGTATATGTGTTGAAGTAACAGCTTGTGCCTACTGCCTCGGA	C8orf41.2002
9709	HERPUD1.594	TGCTGTTGACAGTGAGCGAAAGCTGTTGTTGGATCACCAATAGTGAAGCCACAGATGTATTGGTGATCCAACAACAGCTTCTGCCTACTGCCTCGGA	HERPUD1.594
7976	FZD3.11348	TGCTGTTGACAGTGAGCGAAAGCTGTTTCGTCAAAATTAATAGTGAAGCCACAGATGTATTAATTTTGACGAAACAGCTTCTGCCTACTGCCTCGGA	FZD3.11348
26235	FBXL4.338	TGCTGTTGACAGTGAGCGAAAGCTTCATAATTCACATCTATAGTGAAGCCACAGATGTATAGATGTGAATTATGAAGCTTCTGCCTACTGCCTCGGA	FBXL4.338
54826	GIN1.2074	TGCTGTTGACAGTGAGCGAAAGCTTCTTTCTGTTTCATTATAGTGAAGCCACAGATGTATAATGAAACAGAAAGAAGCTTCTGCCTACTGCCTCGGA	GIN1.2074
51435	SCARA3.434	TGCTGTTGACAGTGAGCGAAAGCTTGTGTTAATGCAGAAATAGTGAAGCCACAGATGTATTTCTGCATTAACACAAGCTTCTGCCTACTGCCTCGGA	SCARA3.434
118932	ANKRD22.1857	TGCTGTTGACAGTGAGCGAAAGCTTGTTAGTTTTGTTTATTAGTGAAGCCACAGATGTAATAAACAAAACTAACAAGCTTGTGCCTACTGCCTCGGA	ANKRD22.1857
1191	CLU.1897	TGCTGTTGACAGTGAGCGAAAGCTTTTCTGTTCTATTATATAGTGAAGCCACAGATGTATATAATAGAACAGAAAAGCTTCTGCCTACTGCCTCGGA	CLU.1897
55794	DDX28.31	TGCTGTTGACAGTGAGCGAAAGGAAAATAACTGTGAAGAATAGTGAAGCCACAGATGTATTCTTCACAGTTATTTTCCTTCTGCCTACTGCCTCGGA	DDX28.31
79613	TMCO7.3798	TGCTGTTGACAGTGAGCGAAAGGAAATAGTTATCAAATAATAGTGAAGCCACAGATGTATTATTTGATAACTATTTCCTTCTGCCTACTGCCTCGGA	TMCO7.3798
22881	ANKRD6.2443	TGCTGTTGACAGTGAGCGAAAGGAACACATTAAAAGTTTATAGTGAAGCCACAGATGTATAAACTTTTAATGTGTTCCTTCTGCCTACTGCCTCGGA	ANKRD6.2443
10492	SYNCRIP.622	TGCTGTTGACAGTGAGCGAAAGGAACAGATTCTTGAAGAATAGTGAAGCCACAGATGTATTCTTCAAGAATCTGTTCCTTGTGCCTACTGCCTCGGA	SYNCRIP.622
89781	HPS4.1036	TGCTGTTGACAGTGAGCGAAAGGAACTAGTCTTTCTCCAATAGTGAAGCCACAGATGTATTGGAGAAAGACTAGTTCCTTCTGCCTACTGCCTCGGA	HPS4.1036
51729	WBP11.1135	TGCTGTTGACAGTGAGCGAAAGGAACTGACTCCTCTTCAATAGTGAAGCCACAGATGTATTGAAGAGGAGTCAGTTCCTTCTGCCTACTGCCTCGGA	WBP11.1135
51028	VPS36.3065	TGCTGTTGACAGTGAGCGAAAGGAAGAAAAGTGATATATATAGTGAAGCCACAGATGTATATATATCACTTTTCTTCCTTCTGCCTACTGCCTCGGA	VPS36.3065
7993	UBXN8.226	TGCTGTTGACAGTGAGCGAAAGGAAGAAGAAGAAAAGAATTAGTGAAGCCACAGATGTAATTCTTTTCTTCTTCTTCCTTCTGCCTACTGCCTCGGA	UBXN8.226
5611	DNAJC3.5088	TGCTGTTGACAGTGAGCGAAAGGAAGAAGGCAAATGTTAATAGTGAAGCCACAGATGTATTAACATTTGCCTTCTTCCTTCTGCCTACTGCCTCGGA	DNAJC3.5088
50865	HEBP1.272	TGCTGTTGACAGTGAGCGAAAGGAAGAAGTTGCCTATGAATAGTGAAGCCACAGATGTATTCATAGGCAACTTCTTCCTTGTGCCTACTGCCTCGGA	HEBP1.272
167691	LCA5.2446	TGCTGTTGACAGTGAGCGAAAGGAAGAAGTTTTAATCCAATAGTGAAGCCACAGATGTATTGGATTAAAACTTCTTCCTTCTGCCTACTGCCTCGGA	LCA5.2446
51167	CYB5R4.980	TGCTGTTGACAGTGAGCGAAAGGAAGATGTTACTCATGATTAGTGAAGCCACAGATGTAATCATGAGTAACATCTTCCTTGTGCCTACTGCCTCGGA	CYB5R4.980
135293	PM20D2.3601	TGCTGTTGACAGTGAGCGAAAGGAAGATTGTTGTAACAGATAGTGAAGCCACAGATGTATCTGTTACAACAATCTTCCTTGTGCCTACTGCCTCGGA	PM20D2.3601
8795	TNFRSF10B.3997	TGCTGTTGACAGTGAGCGAAAGGAAGCACATTGTGTACAATAGTGAAGCCACAGATGTATTGTACACAATGTGCTTCCTTGTGCCTACTGCCTCGGA	TNFRSF10B.3997
79845	RNF122.1320	TGCTGTTGACAGTGAGCGAAAGGAAGGAAAGATCAAGGAATAGTGAAGCCACAGATGTATTCCTTGATCTTTCCTTCCTTCTGCCTACTGCCTCGGA	RNF122.1320
112495	GTF3C6.551	TGCTGTTGACAGTGAGCGAAAGGAAGGAGAAGAAAACATATAGTGAAGCCACAGATGTATATGTTTTCTTCTCCTTCCTTCTGCCTACTGCCTCGGA	GTF3C6.551
9798	KIAA0174.171	TGCTGTTGACAGTGAGCGAAAGGAAGGAGATTGCTGACTATAGTGAAGCCACAGATGTATAGTCAGCAATCTCCTTCCTTGTGCCTACTGCCTCGGA	KIAA0174.171
1027	CDKN1B.2027	TGCTGTTGACAGTGAGCGAAAGGAAGGTTCATGTAGAGAATAGTGAAGCCACAGATGTATTCTCTACATGAACCTTCCTTGTGCCTACTGCCTCGGA	CDKN1B.2027
8754	ADAM9.1407	TGCTGTTGACAGTGAGCGAAAGGAAGTACCTGTAAGCTTATAGTGAAGCCACAGATGTATAAGCTTACAGGTACTTCCTTCTGCCTACTGCCTCGGA	ADAM9.1407
374868	ATP9B.640	TGCTGTTGACAGTGAGCGAAAGGAAGTGAATTCACAACTATAGTGAAGCCACAGATGTATAGTTGTGAATTCACTTCCTTGTGCCTACTGCCTCGGA	ATP9B.640
1915	EEF1A1.1902	TGCTGTTGACAGTGAGCGAAAGGAATATCATTTAAAGCTATAGTGAAGCCACAGATGTATAGCTTTAAATGATATTCCTTCTGCCTACTGCCTCGGA	EEF1A1.1902
57724	KIAA1632.12357	TGCTGTTGACAGTGAGCGAAAGGAATGTTGTTGATTATAATAGTGAAGCCACAGATGTATTATAATCAACAACATTCCTTCTGCCTACTGCCTCGGA	KIAA1632.12357
55328	RNLS.465	TGCTGTTGACAGTGAGCGAAAGGAATTTCTTCAATTATTATAGTGAAGCCACAGATGTATAATAATTGAAGAAATTCCTTGTGCCTACTGCCTCGGA	RNLS.465
79993	ELOVL7.2987	TGCTGTTGACAGTGAGCGAAAGGACAAAAGAGCACAGCTATAGTGAAGCCACAGATGTATAGCTGTGCTCTTTTGTCCTTCTGCCTACTGCCTCGGA	ELOVL7.2987
29123	ANKRD11.3604	TGCTGTTGACAGTGAGCGAAAGGACAAAGAATTTGATAAATAGTGAAGCCACAGATGTATTTATCAAATTCTTTGTCCTTCTGCCTACTGCCTCGGA	ANKRD11.3604
463	ZFHX3.6982	TGCTGTTGACAGTGAGCGAAAGGACAAAGACAGTGAGAAATAGTGAAGCCACAGATGTATTTCTCACTGTCTTTGTCCTTGTGCCTACTGCCTCGGA	ZFHX3.6982
124359	CDYL2.290	TGCTGTTGACAGTGAGCGAAAGGACAAGAGGATCAAGTCATAGTGAAGCCACAGATGTATGACTTGATCCTCTTGTCCTTGTGCCTACTGCCTCGGA	CDYL2.290
80005	DOCK5.3991	TGCTGTTGACAGTGAGCGAAAGGACAGTTACTATGTTTATTAGTGAAGCCACAGATGTAATAAACATAGTAACTGTCCTTCTGCCTACTGCCTCGGA	DOCK5.3991
16	AARS.1225	TGCTGTTGACAGTGAGCGAAAGGACATCATTAATGAAGAATAGTGAAGCCACAGATGTATTCTTCATTAATGATGTCCTTCTGCCTACTGCCTCGGA	AARS.1225
92	ACVR2A.1884	TGCTGTTGACAGTGAGCGAAAGGACATGAGACTAAGAGAATAGTGAAGCCACAGATGTATTCTCTTAGTCTCATGTCCTTCTGCCTACTGCCTCGGA	ACVR2A.1884
9994	CASP8AP2.529	TGCTGTTGACAGTGAGCGAAAGGACATTTGATACAGTTAATAGTGAAGCCACAGATGTATTAACTGTATCAAATGTCCTTGTGCCTACTGCCTCGGA	CASP8AP2.529
23078	KIAA0564.888	TGCTGTTGACAGTGAGCGAAAGGACCAACTTAAGTTGTTATAGTGAAGCCACAGATGTATAACAACTTAAGTTGGTCCTTGTGCCTACTGCCTCGGA	KIAA0564.888
9445	ITM2B.339	TGCTGTTGACAGTGAGCGAAAGGACCCAGATGATGTGGTATAGTGAAGCCACAGATGTATACCACATCATCTGGGTCCTTGTGCCTACTGCCTCGGA	ITM2B.339
59	ACTA2.906	TGCTGTTGACAGTGAGCGAAAGGACCTCTATGCTAACAATTAGTGAAGCCACAGATGTAATTGTTAGCATAGAGGTCCTTCTGCCTACTGCCTCGGA	ACTA2.906
8881	CDC16.527	TGCTGTTGACAGTGAGCGAAAGGACGAAAGTGGCTTCAAATAGTGAAGCCACAGATGTATTTGAAGCCACTTTCGTCCTTCTGCCTACTGCCTCGGA	CDC16.527
23339	VPS39.282	TGCTGTTGACAGTGAGCGAAAGGACGTTGGTTGCAACAGATAGTGAAGCCACAGATGTATCTGTTGCAACCAACGTCCTTCTGCCTACTGCCTCGGA	VPS39.282
124359	CDYL2.788	TGCTGTTGACAGTGAGCGAAAGGACTACGTCTTTGACAAATAGTGAAGCCACAGATGTATTTGTCAAAGACGTAGTCCTTCTGCCTACTGCCTCGGA	CDYL2.788
8803	SUCLA2.2106	TGCTGTTGACAGTGAGCGAAAGGACTTACAGACAAAATTATAGTGAAGCCACAGATGTATAATTTTGTCTGTAAGTCCTTGTGCCTACTGCCTCGGA	SUCLA2.2106
83594	NUDT12.2137	TGCTGTTGACAGTGAGCGAAAGGAGAAAAGCATACTATTATAGTGAAGCCACAGATGTATAATAGTATGCTTTTCTCCTTCTGCCTACTGCCTCGGA	NUDT12.2137
51147	ING4.310	TGCTGTTGACAGTGAGCGAAAGGAGAAACAGATTGAGTCATAGTGAAGCCACAGATGTATGACTCAATCTGTTTCTCCTTGTGCCTACTGCCTCGGA	ING4.310
59	ACTA2.672	TGCTGTTGACAGTGAGCGAAAGGAGAAACTGTGTTATGTATAGTGAAGCCACAGATGTATACATAACACAGTTTCTCCTTGTGCCTACTGCCTCGGA	ACTA2.672
57120	GOPC.4049	TGCTGTTGACAGTGAGCGAAAGGAGAAATACACACATGTATAGTGAAGCCACAGATGTATACATGTGTGTATTTCTCCTTCTGCCTACTGCCTCGGA	GOPC.4049
29123	ANKRD11.2833	TGCTGTTGACAGTGAGCGAAAGGAGAAGATTTTTAAAGAATAGTGAAGCCACAGATGTATTCTTTAAAAATCTTCTCCTTCTGCCTACTGCCTCGGA	ANKRD11.2833
2963	GTF2F2.1277	TGCTGTTGACAGTGAGCGAAAGGAGAATTGTATAGCAAGATAGTGAAGCCACAGATGTATCTTGCTATACAATTCTCCTTGTGCCTACTGCCTCGGA	GTF2F2.1277
8139	GAN.4170	TGCTGTTGACAGTGAGCGAAAGGAGACAGTTCATTATTTATAGTGAAGCCACAGATGTATAAATAATGAACTGTCTCCTTGTGCCTACTGCCTCGGA	GAN.4170
29942	PURG.757	TGCTGTTGACAGTGAGCGAAAGGAGACATAGAAGAACGAATAGTGAAGCCACAGATGTATTCGTTCTTCTATGTCTCCTTCTGCCTACTGCCTCGGA	PURG.757
23063	WAPAL.2035	TGCTGTTGACAGTGAGCGAAAGGAGATAAATCAAAGGAAATAGTGAAGCCACAGATGTATTTCCTTTGATTTATCTCCTTGTGCCTACTGCCTCGGA	WAPAL.2035
116068	LYSMD3.361	TGCTGTTGACAGTGAGCGAAAGGAGATACATTAAATGCAATAGTGAAGCCACAGATGTATTGCATTTAATGTATCTCCTTCTGCCTACTGCCTCGGA	LYSMD3.361
83594	NUDT12.159	TGCTGTTGACAGTGAGCGAAAGGAGATATTGCCAAGTTAATAGTGAAGCCACAGATGTATTAACTTGGCAATATCTCCTTCTGCCTACTGCCTCGGA	NUDT12.159
285761	DCBLD1.1696	TGCTGTTGACAGTGAGCGAAAGGAGATGACACAAAAGTTATAGTGAAGCCACAGATGTATAACTTTTGTGTCATCTCCTTCTGCCTACTGCCTCGGA	DCBLD1.1696
124637	CYB5D1.1080	TGCTGTTGACAGTGAGCGAAAGGAGATGTACACTCGTGTATAGTGAAGCCACAGATGTATACACGAGTGTACATCTCCTTGTGCCTACTGCCTCGGA	CYB5D1.1080
55278	QRSL1.3585	TGCTGTTGACAGTGAGCGAAAGGAGCAAATATGATGTCAATAGTGAAGCCACAGATGTATTGACATCATATTTGCTCCTTCTGCCTACTGCCTCGGA	QRSL1.3585
2045	EPHA7.144	TGCTGTTGACAGTGAGCGAAAGGAGCACAATAAAACAAAATAGTGAAGCCACAGATGTATTTTGTTTTATTGTGCTCCTTGTGCCTACTGCCTCGGA	EPHA7.144
23131	GPATCH8.1575	TGCTGTTGACAGTGAGCGAAAGGAGCAGAAAAGACAGTTATAGTGAAGCCACAGATGTATAACTGTCTTTTCTGCTCCTTGTGCCTACTGCCTCGGA	GPATCH8.1575
9818	NUPL1.1004	TGCTGTTGACAGTGAGCGAAAGGAGCAGAAACAAGTTCAATAGTGAAGCCACAGATGTATTGAACTTGTTTCTGCTCCTTCTGCCTACTGCCTCGGA	NUPL1.1004
124808	CCDC43.1007	TGCTGTTGACAGTGAGCGAAAGGAGCAGAAACATAATCAATAGTGAAGCCACAGATGTATTGATTATGTTTCTGCTCCTTCTGCCTACTGCCTCGGA	CCDC43.1007
7993	UBXN8.814	TGCTGTTGACAGTGAGCGAAAGGAGCAGACCAACTAGGAATAGTGAAGCCACAGATGTATTCCTAGTTGGTCTGCTCCTTCTGCCTACTGCCTCGGA	UBXN8.814
8079	MLF2.1244	TGCTGTTGACAGTGAGCGAAAGGAGCAGACTGGTTCCTAATAGTGAAGCCACAGATGTATTAGGAACCAGTCTGCTCCTTCTGCCTACTGCCTCGGA	MLF2.1244
115548	FCHO2.587	TGCTGTTGACAGTGAGCGAAAGGAGCTACACAAAGAGAAATAGTGAAGCCACAGATGTATTTCTCTTTGTGTAGCTCCTTCTGCCTACTGCCTCGGA	FCHO2.587
23582	CCNDBP1.886	TGCTGTTGACAGTGAGCGAAAGGAGCTCACTCAGAGTGAATAGTGAAGCCACAGATGTATTCACTCTGAGTGAGCTCCTTGTGCCTACTGCCTCGGA	CCNDBP1.886

## Sheet: Pool4
7174	TPP2.615	TGCTGTTGACAGTGAGCGAAAGGAGGAACTTCAAAGTCAATAGTGAAGCCACAGATGTATTGACTTTGAAGTTCCTCCTTGTGCCTACTGCCTCGGA	TPP2.615
57805	KIAA1967.2185	TGCTGTTGACAGTGAGCGAAAGGAGGAAGAAGCCATCAAATAGTGAAGCCACAGATGTATTTGATGGCTTCTTCCTCCTTGTGCCTACTGCCTCGGA	KIAA1967.2185
9785	DHX38.1803	TGCTGTTGACAGTGAGCGAAAGGAGGAAGAGCCAGATAAATAGTGAAGCCACAGATGTATTTATCTGGCTCTTCCTCCTTCTGCCTACTGCCTCGGA	DHX38.1803
147339	C18orf25.468	TGCTGTTGACAGTGAGCGAAAGGAGGAAGATGGATCTGTATAGTGAAGCCACAGATGTATACAGATCCATCTTCCTCCTTGTGCCTACTGCCTCGGA	C18orf25.468
8932	MBD2.714	TGCTGTTGACAGTGAGCGAAAGGAGGAAGTGATCCGAAAATAGTGAAGCCACAGATGTATTTTCGGATCACTTCCTCCTTCTGCCTACTGCCTCGGA	MBD2.714
4338	MOCS2.941	TGCTGTTGACAGTGAGCGAAAGGAGGACTGTAGGAAGAAATAGTGAAGCCACAGATGTATTTCTTCCTACAGTCCTCCTTCTGCCTACTGCCTCGGA	MOCS2.941
23268	DNMBP.223	TGCTGTTGACAGTGAGCGAAAGGAGGATGTTACAGGACAATAGTGAAGCCACAGATGTATTGTCCTGTAACATCCTCCTTCTGCCTACTGCCTCGGA	DNMBP.223
221294	NT5DC1.2511	TGCTGTTGACAGTGAGCGAAAGGAGGGTAATAATGAACAATAGTGAAGCCACAGATGTATTGTTCATTATTACCCTCCTTCTGCCTACTGCCTCGGA	NT5DC1.2511
2936	GSR.2764	TGCTGTTGACAGTGAGCGAAAGGAGGTGGATTCAAATACATAGTGAAGCCACAGATGTATGTATTTGAATCCACCTCCTTCTGCCTACTGCCTCGGA	GSR.2764
23063	WAPAL.1762	TGCTGTTGACAGTGAGCGAAAGGAGGTTCTGGAAGTTCTATAGTGAAGCCACAGATGTATAGAACTTCCAGAACCTCCTTCTGCCTACTGCCTCGGA	WAPAL.1762
79595	SAP130.2771	TGCTGTTGACAGTGAGCGAAAGGAGTATATTGATGAGGAATAGTGAAGCCACAGATGTATTCCTCATCAATATACTCCTTGTGCCTACTGCCTCGGA	SAP130.2771
91137	SLC25A46.1207	TGCTGTTGACAGTGAGCGAAAGGAGTGTTTGGTTTTTATATAGTGAAGCCACAGATGTATATAAAAACCAAACACTCCTTCTGCCTACTGCCTCGGA	SLC25A46.1207
81847	RNF146.1599	TGCTGTTGACAGTGAGCGAAAGGATAGACTCATAATTAAATAGTGAAGCCACAGATGTATTTAATTATGAGTCTATCCTTCTGCCTACTGCCTCGGA	RNF146.1599
3655	ITGA6.2215	TGCTGTTGACAGTGAGCGAAAGGATATTGCTTTAGAAATATAGTGAAGCCACAGATGTATATTTCTAAAGCAATATCCTTCTGCCTACTGCCTCGGA	ITGA6.2215
55255	WDR41.902	TGCTGTTGACAGTGAGCGAAAGGATCACTAGAATGGGATATAGTGAAGCCACAGATGTATATCCCATTCTAGTGATCCTTCTGCCTACTGCCTCGGA	WDR41.902
116068	LYSMD3.3909	TGCTGTTGACAGTGAGCGAAAGGATCTAGTCAGTGTTACATAGTGAAGCCACAGATGTATGTAACACTGACTAGATCCTTGTGCCTACTGCCTCGGA	LYSMD3.3909
246269	LACE1.1774	TGCTGTTGACAGTGAGCGAAAGGATCTAGTGGATTAGTAATAGTGAAGCCACAGATGTATTACTAATCCACTAGATCCTTGTGCCTACTGCCTCGGA	LACE1.1774
81550	TDRD3.1531	TGCTGTTGACAGTGAGCGAAAGGATCTGTAGATTATAATATAGTGAAGCCACAGATGTATATTATAATCTACAGATCCTTGTGCCTACTGCCTCGGA	TDRD3.1531
2071	ERCC3.865	TGCTGTTGACAGTGAGCGAAAGGATGAAGAAGAAGAAGAATAGTGAAGCCACAGATGTATTCTTCTTCTTCTTCATCCTTGTGCCTACTGCCTCGGA	ERCC3.865
23039	XPO7.476	TGCTGTTGACAGTGAGCGAAAGGATGACTATGTCTTCAGATAGTGAAGCCACAGATGTATCTGAAGACATAGTCATCCTTCTGCCTACTGCCTCGGA	XPO7.476
2734	GLG1.2896	TGCTGTTGACAGTGAGCGAAAGGATGATTCAGAATTAGAATAGTGAAGCCACAGATGTATTCTAATTCTGAATCATCCTTGTGCCTACTGCCTCGGA	GLG1.2896
4124	MAN2A1.1655	TGCTGTTGACAGTGAGCGAAAGGATGCTGTTAAAAGTTTATAGTGAAGCCACAGATGTATAAACTTTTAACAGCATCCTTCTGCCTACTGCCTCGGA	MAN2A1.1655
5306	PITPNA.989	TGCTGTTGACAGTGAGCGAAAGGATGGAAGAAGAGACGAATAGTGAAGCCACAGATGTATTCGTCTCTTCTTCCATCCTTCTGCCTACTGCCTCGGA	PITPNA.989
55603	FAM46A.4887	TGCTGTTGACAGTGAGCGAAAGGATGGAAGAATATGTGTATAGTGAAGCCACAGATGTATACACATATTCTTCCATCCTTGTGCCTACTGCCTCGGA	FAM46A.4887
79618	HMBOX1.2280	TGCTGTTGACAGTGAGCGAAAGGATGGAGCTAAGGTCAAATAGTGAAGCCACAGATGTATTTGACCTTAGCTCCATCCTTGTGCCTACTGCCTCGGA	HMBOX1.2280
8720	MBTPS1.3972	TGCTGTTGACAGTGAGCGAAAGGATGTACTTTCCAAACAATAGTGAAGCCACAGATGTATTGTTTGGAAAGTACATCCTTCTGCCTACTGCCTCGGA	MBTPS1.3972
4040	LRP6.9884	TGCTGTTGACAGTGAGCGAAAGGATGTATTTATGTTATAATAGTGAAGCCACAGATGTATTATAACATAAATACATCCTTGTGCCTACTGCCTCGGA	LRP6.9884
5108	PCM1.5753	TGCTGTTGACAGTGAGCGAAAGGATGTCCAGTGTCTATTATAGTGAAGCCACAGATGTATAATAGACACTGGACATCCTTCTGCCTACTGCCTCGGA	PCM1.5753
8563	THOC5.248	TGCTGTTGACAGTGAGCGAAAGGATGTGGCAATAGAAATATAGTGAAGCCACAGATGTATATTTCTATTGCCACATCCTTGTGCCTACTGCCTCGGA	THOC5.248
5980	REV3L.9808	TGCTGTTGACAGTGAGCGAAAGGATGTTCACTGTCTGTTATAGTGAAGCCACAGATGTATAACAGACAGTGAACATCCTTGTGCCTACTGCCTCGGA	REV3L.9808
8658	TNKS.691	TGCTGTTGACAGTGAGCGAAAGGATGTTGTAGAACACTTATAGTGAAGCCACAGATGTATAAGTGTTCTACAACATCCTTCTGCCTACTGCCTCGGA	TNKS.691
27183	VPS4A.340	TGCTGTTGACAGTGAGCGAAAGGATTATTTACGAAGCAAATAGTGAAGCCACAGATGTATTTGCTTCGTAAATAATCCTTCTGCCTACTGCCTCGGA	VPS4A.340
54957	TXNL4B.523	TGCTGTTGACAGTGAGCGAAAGGCACATCTTGACACAGTATAGTGAAGCCACAGATGTATACTGTGTCAAGATGTGCCTTCTGCCTACTGCCTCGGA	TXNL4B.523
51569	UFM1.1513	TGCTGTTGACAGTGAGCGAAAGGCAGTTAGAGAAAACAAATAGTGAAGCCACAGATGTATTTGTTTTCTCTAACTGCCTTCTGCCTACTGCCTCGGA	UFM1.1513
831	CAST.4043	TGCTGTTGACAGTGAGCGAAAGGCATAAAATACAATTAAATAGTGAAGCCACAGATGTATTTAATTGTATTTTATGCCTTGTGCCTACTGCCTCGGA	CAST.4043
7314	UBB.674	TGCTGTTGACAGTGAGCGAAAGGCCAAGATCCAAGATAAATAGTGAAGCCACAGATGTATTTATCTTGGATCTTGGCCTTCTGCCTACTGCCTCGGA	UBB.674
7314	UBB.446	TGCTGTTGACAGTGAGCGAAAGGCCAAGATCCAGGATAAATAGTGAAGCCACAGATGTATTTATCCTGGATCTTGGCCTTCTGCCTACTGCCTCGGA	UBB.446
3551	IKBKB.658	TGCTGTTGACAGTGAGCGAAAGGCCCTGGATGACATCTTATAGTGAAGCCACAGATGTATAAGATGTCATCCAGGGCCTTGTGCCTACTGCCTCGGA	IKBKB.658
3916	LAMP1.1324	TGCTGTTGACAGTGAGCGAAAGGCGTTTTCAGTCAATATATAGTGAAGCCACAGATGTATATATTGACTGAAAACGCCTTCTGCCTACTGCCTCGGA	LAMP1.1324
58189	WFDC1.1160	TGCTGTTGACAGTGAGCGAAAGGCTCAGCATCTTGATATTTAGTGAAGCCACAGATGTAAATATCAAGATGCTGAGCCTTGTGCCTACTGCCTCGGA	WFDC1.1160
55255	WDR41.406	TGCTGTTGACAGTGAGCGAAAGGCTCATCATGATATTGTATAGTGAAGCCACAGATGTATACAATATCATGATGAGCCTTCTGCCTACTGCCTCGGA	WDR41.406
9114	ATP6V0D1.1169	TGCTGTTGACAGTGAGCGAAAGGCTCTCAATTGCACTCTTTAGTGAAGCCACAGATGTAAAGAGTGCAATTGAGAGCCTTGTGCCTACTGCCTCGGA	ATP6V0D1.1169
7174	TPP2.1566	TGCTGTTGACAGTGAGCGAAAGGCTGACAATATAGAAGTATAGTGAAGCCACAGATGTATACTTCTATATTGTCAGCCTTCTGCCTACTGCCTCGGA	TPP2.1566
23131	GPATCH8.2294	TGCTGTTGACAGTGAGCGAAAGGCTGACACAGAAGAGAAATAGTGAAGCCACAGATGTATTTCTCTTCTGTGTCAGCCTTGTGCCTACTGCCTCGGA	GPATCH8.2294
51426	POLK.2603	TGCTGTTGACAGTGAGCGAAAGGCTGTAACAAGAACAAAATAGTGAAGCCACAGATGTATTTTGTTCTTGTTACAGCCTTCTGCCTACTGCCTCGGA	POLK.2603
23036	ZNF292.5762	TGCTGTTGACAGTGAGCGAAAGGCTGTAACTACAGTGCTATAGTGAAGCCACAGATGTATAGCACTGTAGTTACAGCCTTGTGCCTACTGCCTCGGA	ZNF292.5762
171425	CLYBL.1323	TGCTGTTGACAGTGAGCGAAAGGCTGTTCTGTTTATTTAATAGTGAAGCCACAGATGTATTAAATAAACAGAACAGCCTTCTGCCTACTGCCTCGGA	CLYBL.1323
25800	SLC39A6.1358	TGCTGTTGACAGTGAGCGAAAGGCTTATCAAGTGGTTTAATAGTGAAGCCACAGATGTATTAAACCACTTGATAAGCCTTCTGCCTACTGCCTCGGA	SLC39A6.1358
11193	WBP4.2056	TGCTGTTGACAGTGAGCGAAAGGCTTGATCTAAAATAGTATAGTGAAGCCACAGATGTATACTATTTTAGATCAAGCCTTCTGCCTACTGCCTCGGA	WBP4.2056
54904	WHSC1L1.1236	TGCTGTTGACAGTGAGCGAAAGGGAAGAACCAGTACTAAATAGTGAAGCCACAGATGTATTTAGTACTGGTTCTTCCCTTGTGCCTACTGCCTCGGA	WHSC1L1.1236
6137	RPL13.432	TGCTGTTGACAGTGAGCGAAAGGGAGACAGTTCTGCTGAATAGTGAAGCCACAGATGTATTCAGCAGAACTGTCTCCCTTCTGCCTACTGCCTCGGA	RPL13.432
7531	YWHAE.370	TGCTGTTGACAGTGAGCGAAAGGGAGGAGAAGACAAGCTATAGTGAAGCCACAGATGTATAGCTTGTCTTCTCCTCCCTTGTGCCTACTGCCTCGGA	YWHAE.370
57019	CIAPIN1.1361	TGCTGTTGACAGTGAGCGAAAGGGAGTGTGTCCTGAAGAATAGTGAAGCCACAGATGTATTCTTCAGGACACACTCCCTTCTGCCTACTGCCTCGGA	CIAPIN1.1361
116150	NUS1.2958	TGCTGTTGACAGTGAGCGAAAGGGATTTAATCGTTGTTAATAGTGAAGCCACAGATGTATTAACAACGATTAAATCCCTTCTGCCTACTGCCTCGGA	NUS1.2958
51389	RWDD1.158	TGCTGTTGACAGTGAGCGAAAGGGCCACGATGACAGATTATAGTGAAGCCACAGATGTATAATCTGTCATCGTGGCCCTTGTGCCTACTGCCTCGGA	RWDD1.158
1135	CHRNA2.2614	TGCTGTTGACAGTGAGCGAAAGGGCTTTGAACAATGTTTATAGTGAAGCCACAGATGTATAAACATTGTTCAAAGCCCTTCTGCCTACTGCCTCGGA	CHRNA2.2614
50813	COPS7A.1604	TGCTGTTGACAGTGAGCGAAAGGGTATATAGATTGTATTATAGTGAAGCCACAGATGTATAATACAATCTATATACCCTTCTGCCTACTGCCTCGGA	COPS7A.1604
6139	RPL17.87	TGCTGTTGACAGTGAGCGAAAGGGTATGCATATACGAAAATAGTGAAGCCACAGATGTATTTTCGTATATGCATACCCTTGTGCCTACTGCCTCGGA	RPL17.87
22836	RHOBTB3.5464	TGCTGTTGACAGTGAGCGAAAGGGTATGTGTGTATTTTAATAGTGAAGCCACAGATGTATTAAAATACACACATACCCTTCTGCCTACTGCCTCGGA	RHOBTB3.5464
6844	VAMP2.1847	TGCTGTTGACAGTGAGCGAAAGGGTCTATTGTCTTTTTAATAGTGAAGCCACAGATGTATTAAAAAGACAATAGACCCTTCTGCCTACTGCCTCGGA	VAMP2.1847
4093	SMAD9.1919	TGCTGTTGACAGTGAGCGAAAGGGTGTTAGCAGAATAAAATAGTGAAGCCACAGATGTATTTTATTCTGCTAACACCCTTCTGCCTACTGCCTCGGA	SMAD9.1919
6607	SMN2.1255	TGCTGTTGACAGTGAGCGAAAGGGTGTTGTAGTTTATAAATAGTGAAGCCACAGATGTATTTATAAACTACAACACCCTTCTGCCTACTGCCTCGGA	SMN2.1255
23097	CDK19.3744	TGCTGTTGACAGTGAGCGAAAGGGTTTCTATGTCAGTCTATAGTGAAGCCACAGATGTATAGACTGACATAGAAACCCTTCTGCCTACTGCCTCGGA	CDK19.3744
5728	PTEN.2706	TGCTGTTGACAGTGAGCGAAAGGGTTTTGCTACATTCTAATAGTGAAGCCACAGATGTATTAGAATGTAGCAAAACCCTTCTGCCTACTGCCTCGGA	PTEN.2706
153396	TMEM161B.1423	TGCTGTTGACAGTGAGCGAAAGGTAACTGTTACACAAATATAGTGAAGCCACAGATGTATATTTGTGTAACAGTTACCTTCTGCCTACTGCCTCGGA	TMEM161B.1423
10436	EMG1.613	TGCTGTTGACAGTGAGCGAAAGGTAATTAAGAATCCAGTATAGTGAAGCCACAGATGTATACTGGATTCTTAATTACCTTCTGCCTACTGCCTCGGA	EMG1.613
7993	UBXN8.431	TGCTGTTGACAGTGAGCGAAAGGTACAAGTCAGACATCTTTAGTGAAGCCACAGATGTAAAGATGTCTGACTTGTACCTTCTGCCTACTGCCTCGGA	UBXN8.431
7572	ZNF24.2074	TGCTGTTGACAGTGAGCGAAAGGTAGAAATTATAACACTATAGTGAAGCCACAGATGTATAGTGTTATAATTTCTACCTTCTGCCTACTGCCTCGGA	ZNF24.2074
6885	MAP3K7.771	TGCTGTTGACAGTGAGCGAAAGGTAGTAATTACAGTGAAATAGTGAAGCCACAGATGTATTTCACTGTAATTACTACCTTCTGCCTACTGCCTCGGA	MAP3K7.771
339745	SPOPL.4257	TGCTGTTGACAGTGAGCGAAAGGTAGTGAATGGTTTCAAATAGTGAAGCCACAGATGTATTTGAAACCATTCACTACCTTCTGCCTACTGCCTCGGA	SPOPL.4257
65056	GPBP1.2178	TGCTGTTGACAGTGAGCGAAAGGTATTGTTTCTAAACATATAGTGAAGCCACAGATGTATATGTTTAGAAACAATACCTTGTGCCTACTGCCTCGGA	GPBP1.2178
84376	HOOK3.1193	TGCTGTTGACAGTGAGCGAAAGGTCAAGTAGAATCTTATATAGTGAAGCCACAGATGTATATAAGATTCTACTTGACCTTCTGCCTACTGCCTCGGA	HOOK3.1193
3936	LCP1.1782	TGCTGTTGACAGTGAGCGAAAGGTCAATGATGACATTATTTAGTGAAGCCACAGATGTAAATAATGTCATCATTGACCTTCTGCCTACTGCCTCGGA	LCP1.1782
221302	ZUFSP.1727	TGCTGTTGACAGTGAGCGAAAGGTCACAGTCGAACTGTTATAGTGAAGCCACAGATGTATAACAGTTCGACTGTGACCTTGTGCCTACTGCCTCGGA	ZUFSP.1727
150084	IGSF5.1302	TGCTGTTGACAGTGAGCGAAAGGTCAGTAATACAACTGTATAGTGAAGCCACAGATGTATACAGTTGTATTACTGACCTTCTGCCTACTGCCTCGGA	IGSF5.1302
135295	SRSF12.735	TGCTGTTGACAGTGAGCGAAAGGTCCAAGTCCTTACAAAATAGTGAAGCCACAGATGTATTTTGTAAGGACTTGGACCTTGTGCCTACTGCCTCGGA	SRSF12.735
9530	BAG4.1448	TGCTGTTGACAGTGAGCGAAAGGTCCAGTATCTTGAACAATAGTGAAGCCACAGATGTATTGTTCAAGATACTGGACCTTCTGCCTACTGCCTCGGA	BAG4.1448
23097	CDK19.3911	TGCTGTTGACAGTGAGCGAAAGGTCTGTTCTTGCTCTCAATAGTGAAGCCACAGATGTATTGAGAGCAAGAACAGACCTTCTGCCTACTGCCTCGGA	CDK19.3911
9474	ATG5.1430	TGCTGTTGACAGTGAGCGAAAGGTCTTCTGTAAAATATAATAGTGAAGCCACAGATGTATTATATTTTACAGAAGACCTTCTGCCTACTGCCTCGGA	ATG5.1430
112611	RWDD2A.471	TGCTGTTGACAGTGAGCGAAAGGTGAAAATTGATTTGCAATAGTGAAGCCACAGATGTATTGCAAATCAATTTTCACCTTGTGCCTACTGCCTCGGA	RWDD2A.471
9352	TXNL1.1005	TGCTGTTGACAGTGAGCGAAAGGTGAAGAGGAAACAACAATAGTGAAGCCACAGATGTATTGTTGTTTCCTCTTCACCTTGTGCCTACTGCCTCGGA	TXNL1.1005
10957	PNRC1.1549	TGCTGTTGACAGTGAGCGAAAGGTGAAGATCTAAATGTGATAGTGAAGCCACAGATGTATCACATTTAGATCTTCACCTTGTGCCTACTGCCTCGGA	PNRC1.1549
7419	VDAC3.739	TGCTGTTGACAGTGAGCGAAAGGTGAATGAGAAGATTGAATAGTGAAGCCACAGATGTATTCAATCTTCTCATTCACCTTCTGCCTACTGCCTCGGA	VDAC3.739
9513	FXR2.1352	TGCTGTTGACAGTGAGCGAAAGGTGATAATGACAAGAAGATAGTGAAGCCACAGATGTATCTTCTTGTCATTATCACCTTCTGCCTACTGCCTCGGA	FXR2.1352
55777	MBD5.3841	TGCTGTTGACAGTGAGCGAAAGGTGATATGTCATCAATAATAGTGAAGCCACAGATGTATTATTGATGACATATCACCTTCTGCCTACTGCCTCGGA	MBD5.3841
11051	NUDT21.1314	TGCTGTTGACAGTGAGCGAAAGGTGCAACTCCTAAATGAATAGTGAAGCCACAGATGTATTCATTTAGGAGTTGCACCTTGTGCCTACTGCCTCGGA	NUDT21.1314
1191	CLU.1940	TGCTGTTGACAGTGAGCGAAAGGTGCGACAATCTCCTAAATAGTGAAGCCACAGATGTATTTAGGAGATTGTCGCACCTTGTGCCTACTGCCTCGGA	CLU.1940
80183	C13orf18.1139	TGCTGTTGACAGTGAGCGAAAGGTGCTGTTCAAGTCAGTATAGTGAAGCCACAGATGTATACTGACTTGAACAGCACCTTCTGCCTACTGCCTCGGA	C13orf18.1139
6575	SLC20A2.1116	TGCTGTTGACAGTGAGCGAAAGGTGCTTTATCACGAGTATTAGTGAAGCCACAGATGTAATACTCGTGATAAAGCACCTTCTGCCTACTGCCTCGGA	SLC20A2.1116
440138	ALG11.374	TGCTGTTGACAGTGAGCGAAAGGTGCTTTCAGAAGATTTATAGTGAAGCCACAGATGTATAAATCTTCTGAAAGCACCTTCTGCCTACTGCCTCGGA	ALG11.374
9611	NCOR1.2307	TGCTGTTGACAGTGAGCGAAAGGTGGAACCTAGAGATGAATAGTGAAGCCACAGATGTATTCATCTCTAGGTTCCACCTTCTGCCTACTGCCTCGGA	NCOR1.2307
55909	BIN3.519	TGCTGTTGACAGTGAGCGAAAGGTGGAGAAGTATGAGGAATAGTGAAGCCACAGATGTATTCCTCATACTTCTCCACCTTGTGCCTACTGCCTCGGA	BIN3.519
16	AARS.1759	TGCTGTTGACAGTGAGCGAAAGGTGGATGACAGCAGTGAATAGTGAAGCCACAGATGTATTCACTGCTGTCATCCACCTTCTGCCTACTGCCTCGGA	AARS.1759
23399	CTDNEP1.598	TGCTGTTGACAGTGAGCGAAAGGTGGTAATAGACAAACATTAGTGAAGCCACAGATGTAATGTTTGTCTATTACCACCTTGTGCCTACTGCCTCGGA	CTDNEP1.598
1528	CYB5A.242	TGCTGTTGACAGTGAGCGAAAGGTGTACGATTTGACCAAATAGTGAAGCCACAGATGTATTTGGTCAAATCGTACACCTTGTGCCTACTGCCTCGGA	CYB5A.242
80152	CENPT.1569	TGCTGTTGACAGTGAGCGAAAGGTGTGAGTGTGAGTGAAATAGTGAAGCCACAGATGTATTTCACTCACACTCACACCTTCTGCCTACTGCCTCGGA	CENPT.1569
8803	SUCLA2.1474	TGCTGTTGACAGTGAGCGAAAGGTGTTAAATGTGCTATAATAGTGAAGCCACAGATGTATTATAGCACATTTAACACCTTCTGCCTACTGCCTCGGA	SUCLA2.1474
3936	LCP1.1177	TGCTGTTGACAGTGAGCGAAAGGTGTTCCTGCTGTTGTTATAGTGAAGCCACAGATGTATAACAACAGCAGGAACACCTTCTGCCTACTGCCTCGGA	LCP1.1177
4927	NUP88.2173	TGCTGTTGACAGTGAGCGAAAGGTGTTGAGTCTTCCAAAATAGTGAAGCCACAGATGTATTTTGGAAGACTCAACACCTTCTGCCTACTGCCTCGGA	NUP88.2173
54957	TXNL4B.113	TGCTGTTGACAGTGAGCGAAAGGTGTTGGTTCTCAGGTTTTAGTGAAGCCACAGATGTAAAACCTGAGAACCAACACCTTCTGCCTACTGCCTCGGA	TXNL4B.113

## Sheet: Pool5
51669	TMEM66.1519	TGCTGTTGACAGTGAGCGAAAGGTGTTGTACTAATAGAAATAGTGAAGCCACAGATGTATTTCTATTAGTACAACACCTTCTGCCTACTGCCTCGGA	TMEM66.1519
6785	ELOVL4.2500	TGCTGTTGACAGTGAGCGAAAGGTGTTGTTAAAACACAAATAGTGAAGCCACAGATGTATTTGTGTTTTAACAACACCTTGTGCCTACTGCCTCGGA	ELOVL4.2500
4199	ME1.3278	TGCTGTTGACAGTGAGCGAAAGGTTACACAAATTGTTTTATAGTGAAGCCACAGATGTATAAAACAATTTGTGTAACCTTCTGCCTACTGCCTCGGA	ME1.3278
28987	NOB1.1690	TGCTGTTGACAGTGAGCGAAAGGTTATAATAAAACTAAGATAGTGAAGCCACAGATGTATCTTAGTTTTATTATAACCTTGTGCCTACTGCCTCGGA	NOB1.1690
23303	KIF13B.160	TGCTGTTGACAGTGAGCGAAAGGTTATTCTTAATCCTGTATAGTGAAGCCACAGATGTATACAGGATTAAGAATAACCTTGTGCCTACTGCCTCGGA	KIF13B.160
55777	MBD5.638	TGCTGTTGACAGTGAGCGAAAGGTTCAAGACAAATGTTGATAGTGAAGCCACAGATGTATCAACATTTGTCTTGAACCTTGTGCCTACTGCCTCGGA	MBD5.638
64062	RBM26.1585	TGCTGTTGACAGTGAGCGAAAGGTTCAATTTGGAAATGAATAGTGAAGCCACAGATGTATTCATTTCCAAATTGAACCTTCTGCCTACTGCCTCGGA	RBM26.1585
3298	HSF2.594	TGCTGTTGACAGTGAGCGAAAGGTTCAGATAAAACAGGAATAGTGAAGCCACAGATGTATTCCTGTTTTATCTGAACCTTCTGCCTACTGCCTCGGA	HSF2.594
1459	CSNK2A2.885	TGCTGTTGACAGTGAGCGAAAGGTTCTGGGTACAGAAGAATAGTGAAGCCACAGATGTATTCTTCTGTACCCAGAACCTTGTGCCTACTGCCTCGGA	CSNK2A2.885
112495	GTF3C6.816	TGCTGTTGACAGTGAGCGAAAGGTTCTGTTTTTATGGAAATAGTGAAGCCACAGATGTATTTCCATAAAAACAGAACCTTCTGCCTACTGCCTCGGA	GTF3C6.816
7776	ZNF236.6773	TGCTGTTGACAGTGAGCGAAAGGTTCTTTACTTCATGTTATAGTGAAGCCACAGATGTATAACATGAAGTAAAGAACCTTCTGCCTACTGCCTCGGA	ZNF236.6773
6687	SPG7.337	TGCTGTTGACAGTGAGCGAAAGGTTGAAGCAGAAGAATAATAGTGAAGCCACAGATGTATTATTCTTCTGCTTCAACCTTGTGCCTACTGCCTCGGA	SPG7.337
23398	PPWD1.1062	TGCTGTTGACAGTGAGCGAAAGGTTGATGCTGTAAGATTATAGTGAAGCCACAGATGTATAATCTTACAGCATCAACCTTCTGCCTACTGCCTCGGA	PPWD1.1062
10892	MALT1.3957	TGCTGTTGACAGTGAGCGAAAGGTTGGTTCAACATCTAAATAGTGAAGCCACAGATGTATTTAGATGTTGAACCAACCTTGTGCCTACTGCCTCGGA	MALT1.3957
80824	DUSP16.1014	TGCTGTTGACAGTGAGCGAAAGGTTGTAGTTTACGATCAATAGTGAAGCCACAGATGTATTGATCGTAAACTACAACCTTCTGCCTACTGCCTCGGA	DUSP16.1014
22984	PDCD11.2765	TGCTGTTGACAGTGAGCGAAAGGTTGTTATCTTAAATGTTTAGTGAAGCCACAGATGTAAACATTTAAGATAACAACCTTCTGCCTACTGCCTCGGA	PDCD11.2765
51125	GOLGA7.227	TGCTGTTGACAGTGAGCGAAAGGTTGTTTGGCTTGTTTAATAGTGAAGCCACAGATGTATTAAACAAGCCAAACAACCTTCTGCCTACTGCCTCGGA	GOLGA7.227
7167	TPI1.466	TGCTGTTGACAGTGAGCGAAAGGTTGTTTTCGAGCAGACATAGTGAAGCCACAGATGTATGTCTGCTCGAAAACAACCTTCTGCCTACTGCCTCGGA	TPI1.466
8848	TSC22D1.942	TGCTGTTGACAGTGAGCGAAAGGTTGTTTTGCTTATTGTATAGTGAAGCCACAGATGTATACAATAAGCAAAACAACCTTCTGCCTACTGCCTCGGA	TSC22D1.942
9892	SNAP91.3397	TGCTGTTGACAGTGAGCGAAAGGTTTCAATGTACATATAATAGTGAAGCCACAGATGTATTATATGTACATTGAAACCTTCTGCCTACTGCCTCGGA	SNAP91.3397
10892	MALT1.4849	TGCTGTTGACAGTGAGCGAAAGGTTTGTTCAACATCTAAATAGTGAAGCCACAGATGTATTTAGATGTTGAACAAACCTTGTGCCTACTGCCTCGGA	MALT1.4849
23710	GABARAPL1.1480	TGCTGTTGACAGTGAGCGAAAGTAAGGTAATTATATACTATAGTGAAGCCACAGATGTATAGTATATAATTACCTTACTTCTGCCTACTGCCTCGGA	GABARAPL1.1480
57107	PDSS2.2417	TGCTGTTGACAGTGAGCGAAAGTAGGAGATTAAAATGTTATAGTGAAGCCACAGATGTATAACATTTTAATCTCCTACTTCTGCCTACTGCCTCGGA	PDSS2.2417
54386	TERF2IP.1566	TGCTGTTGACAGTGAGCGAAAGTATCAATGTGTTTATGAATAGTGAAGCCACAGATGTATTCATAAACACATTGATACTTGTGCCTACTGCCTCGGA	TERF2IP.1566
1910	EDNRB.2286	TGCTGTTGACAGTGAGCGAAAGTATGAAGTTATTCAATTATAGTGAAGCCACAGATGTATAATTGAATAACTTCATACTTGTGCCTACTGCCTCGGA	EDNRB.2286
29074	MRPL18.927	TGCTGTTGACAGTGAGCGAAAGTCAGAAGTTGTTTATAAATAGTGAAGCCACAGATGTATTTATAAACAACTTCTGACTTGTGCCTACTGCCTCGGA	MRPL18.927
10257	ABCC4.1923	TGCTGTTGACAGTGAGCGAAAGTCAGATTCTGATATTGAATAGTGAAGCCACAGATGTATTCAATATCAGAATCTGACTTGTGCCTACTGCCTCGGA	ABCC4.1923
26040	SETBP1.480	TGCTGTTGACAGTGAGCGAAAGTCTGAAGCTAAAGATTCATAGTGAAGCCACAGATGTATGAATCTTTAGCTTCAGACTTCTGCCTACTGCCTCGGA	SETBP1.480
134430	WDR36.3044	TGCTGTTGACAGTGAGCGAAAGTGTCAATGTGAAAAGAAATAGTGAAGCCACAGATGTATTTCTTTTCACATTGACACTTGTGCCTACTGCCTCGGA	WDR36.3044
202	AIM1.7288	TGCTGTTGACAGTGAGCGAAAGTGTGTTTCTAATTCTAAATAGTGAAGCCACAGATGTATTTAGAATTAGAAACACACTTGTGCCTACTGCCTCGGA	AIM1.7288
11149	BVES.2372	TGCTGTTGACAGTGAGCGAAAGTTCCAGATTGTTCATCTATAGTGAAGCCACAGATGTATAGATGAACAATCTGGAACTTCTGCCTACTGCCTCGGA	BVES.2372
5119	CHMP1A.2307	TGCTGTTGACAGTGAGCGAAATGCTGTTGTAAATAAACAATAGTGAAGCCACAGATGTATTGTTTATTTACAACAGCATTCTGCCTACTGCCTCGGA	CHMP1A.2307
6610	SMPD2.1648	TGCTGTTGACAGTGAGCGAACAGAACTAAAGAACAATAAATAGTGAAGCCACAGATGTATTTATTGTTCTTTAGTTCTGTCTGCCTACTGCCTCGGA	SMPD2.1648
64062	RBM26.2187	TGCTGTTGACAGTGAGCGAACAGAAGATGTTAATTTCAAATAGTGAAGCCACAGATGTATTTGAAATTAACATCTTCTGTGTGCCTACTGCCTCGGA	RBM26.2187
5430	POLR2A.4323	TGCTGTTGACAGTGAGCGAACAGACAGACAACAAGAAGAATAGTGAAGCCACAGATGTATTCTTCTTGTTGTCTGTCTGTGTGCCTACTGCCTCGGA	POLR2A.4323
22894	DIS3.3982	TGCTGTTGACAGTGAGCGAACAGAGATTAGTAATGATTAATAGTGAAGCCACAGATGTATTAATCATTACTAATCTCTGTGTGCCTACTGCCTCGGA	DIS3.3982
9352	TXNL1.911	TGCTGTTGACAGTGAGCGAACAGAGGATGATATTAAAGAATAGTGAAGCCACAGATGTATTCTTTAATATCATCCTCTGTCTGCCTACTGCCTCGGA	TXNL1.911
1723	DHODH.1960	TGCTGTTGACAGTGAGCGAACAGATCAAGACTCTGTCACATAGTGAAGCCACAGATGTATGTGACAGAGTCTTGATCTGTCTGCCTACTGCCTCGGA	DHODH.1960
54984	PINX1.191	TGCTGTTGACAGTGAGCGAACAGATCATATTAAAGTTCAATAGTGAAGCCACAGATGTATTGAACTTTAATATGATCTGTGTGCCTACTGCCTCGGA	PINX1.191
6950	TCP1.1537	TGCTGTTGACAGTGAGCGAACAGATCTGGTTGCAAAATTATAGTGAAGCCACAGATGTATAATTTTGCAACCAGATCTGTGTGCCTACTGCCTCGGA	TCP1.1537
831	CAST.3606	TGCTGTTGACAGTGAGCGAACAGATGTGTTTGCAAGGATATAGTGAAGCCACAGATGTATATCCTTGCAAACACATCTGTCTGCCTACTGCCTCGGA	CAST.3606
353	APRT.646	TGCTGTTGACAGTGAGCGAACAGCGGGAGAACGCAGTAAATAGTGAAGCCACAGATGTATTTACTGCGTTCTCCCGCTGTGTGCCTACTGCCTCGGA	APRT.646
91749	KIAA1919.1858	TGCTGTTGACAGTGAGCGAACAGCTGAAGTCTATAATCAATAGTGAAGCCACAGATGTATTGATTATAGACTTCAGCTGTGTGCCTACTGCCTCGGA	KIAA1919.1858
4501	MT1X.266	TGCTGTTGACAGTGAGCGAACAGCTGTGCTCTCAGATGTATAGTGAAGCCACAGATGTATACATCTGAGAGCACAGCTGTCTGCCTACTGCCTCGGA	MT1X.266
51312	SLC25A37.1590	TGCTGTTGACAGTGAGCGAACAGTACAAAATAGATGGATATAGTGAAGCCACAGATGTATATCCATCTATTTTGTACTGTGTGCCTACTGCCTCGGA	SLC25A37.1590
27244	SESN1.1624	TGCTGTTGACAGTGAGCGAACAGTACAAGATGCTGTGTAATAGTGAAGCCACAGATGTATTACACAGCATCTTGTACTGTCTGCCTACTGCCTCGGA	SESN1.1624
23019	CNOT1.3618	TGCTGTTGACAGTGAGCGAACAGTCAAATATGACACAAAATAGTGAAGCCACAGATGTATTTTGTGTCATATTTGACTGTGTGCCTACTGCCTCGGA	CNOT1.3618
80790	CMIP.3486	TGCTGTTGACAGTGAGCGAACAGTCAGTGTACTTGTTTTATAGTGAAGCCACAGATGTATAAAACAAGTACACTGACTGTGTGCCTACTGCCTCGGA	CMIP.3486
57763	ANKRA2.2009	TGCTGTTGACAGTGAGCGAACAGTGTGATTGTTTACAAAATAGTGAAGCCACAGATGTATTTTGTAAACAATCACACTGTGTGCCTACTGCCTCGGA	ANKRA2.2009
8794	TNFRSF10C.628	TGCTGTTGACAGTGAGCGAACAGTGTGTCAGTGTAAAGAATAGTGAAGCCACAGATGTATTCTTTACACTGACACACTGTGTGCCTACTGCCTCGGA	TNFRSF10C.628
583	BBS2.908	TGCTGTTGACAGTGAGCGAACAGTTGGAGTTTATGACAAATAGTGAAGCCACAGATGTATTTGTCATAAACTCCAACTGTGTGCCTACTGCCTCGGA	BBS2.908
10758	TRAF3IP2.758	TGCTGTTGACAGTGAGCGAACCAAACTGATTCATGTACAATAGTGAAGCCACAGATGTATTGTACATGAATCAGTTTGGTCTGCCTACTGCCTCGGA	TRAF3IP2.758
3842	TNPO1.2303	TGCTGTTGACAGTGAGCGAACCAAAGACGTTGTTAGAGAATAGTGAAGCCACAGATGTATTCTCTAACAACGTCTTTGGTGTGCCTACTGCCTCGGA	TNPO1.2303
2339	FNTA.1168	TGCTGTTGACAGTGAGCGAACCAACAAATGTACAGCAATATAGTGAAGCCACAGATGTATATTGCTGTACATTTGTTGGTGTGCCTACTGCCTCGGA	FNTA.1168
7347	UCHL3.77	TGCTGTTGACAGTGAGCGAACCAACCAGTTTCTTAAACAATAGTGAAGCCACAGATGTATTGTTTAAGAAACTGGTTGGTGTGCCTACTGCCTCGGA	UCHL3.77
154313	C6orf165.1699	TGCTGTTGACAGTGAGCGAACCAACGATTGTGAGATCATATAGTGAAGCCACAGATGTATATGATCTCACAATCGTTGGTGTGCCTACTGCCTCGGA	C6orf165.1699
5694	PSMB6.578	TGCTGTTGACAGTGAGCGAACCAAGGAAGAGTGTCTGCAATAGTGAAGCCACAGATGTATTGCAGACACTCTTCCTTGGTCTGCCTACTGCCTCGGA	PSMB6.578
80185	C8orf41.1911	TGCTGTTGACAGTGAGCGAACCAAGTAATGTAGCATTTAATAGTGAAGCCACAGATGTATTAAATGCTACATTACTTGGTGTGCCTACTGCCTCGGA	C8orf41.1911
57150	C6orf162.1187	TGCTGTTGACAGTGAGCGAACCAAGTGTTCTTATAGTTATTAGTGAAGCCACAGATGTAATAACTATAAGAACACTTGGTCTGCCTACTGCCTCGGA	C6orf162.1187
2294	FOXF1.1589	TGCTGTTGACAGTGAGCGAACCAATCATTATCAAATACTTTAGTGAAGCCACAGATGTAAAGTATTTGATAATGATTGGTCTGCCTACTGCCTCGGA	FOXF1.1589
10014	HDAC5.4993	TGCTGTTGACAGTGAGCGAACCAATCTGTTTACATATTTATAGTGAAGCCACAGATGTATAAATATGTAAACAGATTGGTGTGCCTACTGCCTCGGA	HDAC5.4993
84986	ARHGAP19.2618	TGCTGTTGACAGTGAGCGAACCAATGTTCAAGGAGTGTTATAGTGAAGCCACAGATGTATAACACTCCTTGAACATTGGTGTGCCTACTGCCTCGGA	ARHGAP19.2618
54622	ARL15.282	TGCTGTTGACAGTGAGCGAACCACAGGTTTTAGTATTAAATAGTGAAGCCACAGATGTATTTAATACTAAAACCTGTGGTCTGCCTACTGCCTCGGA	ARL15.282
51479	ANKFY1.859	TGCTGTTGACAGTGAGCGAACCACGCTGGTTAGTCACAAATAGTGAAGCCACAGATGTATTTGTGACTAACCAGCGTGGTGTGCCTACTGCCTCGGA	ANKFY1.859
10749	KIF1C.4743	TGCTGTTGACAGTGAGCGAACCACTGTCTGTTATGGACAATAGTGAAGCCACAGATGTATTGTCCATAACAGACAGTGGTGTGCCTACTGCCTCGGA	KIF1C.4743
81602	CDADC1.357	TGCTGTTGACAGTGAGCGAACCAGAGTATCTACTGACAAATAGTGAAGCCACAGATGTATTTGTCAGTAGATACTCTGGTCTGCCTACTGCCTCGGA	CDADC1.357
10197	PSME3.763	TGCTGTTGACAGTGAGCGAACCAGATTTCTAGATATTATATAGTGAAGCCACAGATGTATATAATATCTAGAAATCTGGTCTGCCTACTGCCTCGGA	PSME3.763
282991	BLOC1S2.1238	TGCTGTTGACAGTGAGCGAACCAGTCTAGGTTGAAAGATATAGTGAAGCCACAGATGTATATCTTTCAACCTAGACTGGTCTGCCTACTGCCTCGGA	BLOC1S2.1238
285761	DCBLD1.1414	TGCTGTTGACAGTGAGCGAACCAGTGTTTCAACTAAGAAATAGTGAAGCCACAGATGTATTTCTTAGTTGAAACACTGGTGTGCCTACTGCCTCGGA	DCBLD1.1414
84650	EBPL.835	TGCTGTTGACAGTGAGCGAACCAGTTTTCGTTGTATTGTTTAGTGAAGCCACAGATGTAAACAATACAACGAAAACTGGTCTGCCTACTGCCTCGGA	EBPL.835
2874	GPS2.1061	TGCTGTTGACAGTGAGCGAACCATCAGATTATATCTTCAATAGTGAAGCCACAGATGTATTGAAGATATAATCTGATGGTCTGCCTACTGCCTCGGA	GPS2.1061
3735	KARS.270	TGCTGTTGACAGTGAGCGAACCCAAATCAATACTACAAAATAGTGAAGCCACAGATGTATTTTGTAGTATTGATTTGGGTCTGCCTACTGCCTCGGA	KARS.270
9836	LCMT2.2216	TGCTGTTGACAGTGAGCGAACCCACTAAAGTAGACAATAATAGTGAAGCCACAGATGTATTATTGTCTACTTTAGTGGGTCTGCCTACTGCCTCGGA	LCMT2.2216
80005	DOCK5.2032	TGCTGTTGACAGTGAGCGAACCCAGAATGTTGACCTGTTATAGTGAAGCCACAGATGTATAACAGGTCAACATTCTGGGTGTGCCTACTGCCTCGGA	DOCK5.2032
55275	VPS53.766	TGCTGTTGACAGTGAGCGAACCCAGCAATGTTCTACGAGATAGTGAAGCCACAGATGTATCTCGTAGAACATTGCTGGGTCTGCCTACTGCCTCGGA	VPS53.766
59	ACTA2.998	TGCTGTTGACAGTGAGCGAACCCAGCACCATGAAGATCAATAGTGAAGCCACAGATGTATTGATCTTCATGGTGCTGGGTGTGCCTACTGCCTCGGA	ACTA2.998
27183	VPS4A.116	TGCTGTTGACAGTGAGCGAACCCAGGAGATGAAATGACAATAGTGAAGCCACAGATGTATTGTCATTTCATCTCCTGGGTCTGCCTACTGCCTCGGA	VPS4A.116
84138	SLC7A6OS.1192	TGCTGTTGACAGTGAGCGAACCCTACAGTTTGAAAGAAAATAGTGAAGCCACAGATGTATTTTCTTTCAAACTGTAGGGTCTGCCTACTGCCTCGGA	SLC7A6OS.1192
10161	LPAR6.1553	TGCTGTTGACAGTGAGCGAACCCTATAGTTTACTACTTTATAGTGAAGCCACAGATGTATAAAGTAGTAAACTATAGGGTCTGCCTACTGCCTCGGA	LPAR6.1553
64282	PAPD5.4158	TGCTGTTGACAGTGAGCGAACCCTCATTGTTGAAAGTAAATAGTGAAGCCACAGATGTATTTACTTTCAACAATGAGGGTGTGCCTACTGCCTCGGA	PAPD5.4158
55308	DDX19A.411	TGCTGTTGACAGTGAGCGAACCCTCCAAGATACAAGAGAATAGTGAAGCCACAGATGTATTCTCTTGTATCTTGGAGGGTCTGCCTACTGCCTCGGA	DDX19A.411
4482	MSRA.725	TGCTGTTGACAGTGAGCGAACCCTTCTTGGTAGAAGCTAATAGTGAAGCCACAGATGTATTAGCTTCTACCAAGAAGGGTGTGCCTACTGCCTCGGA	MSRA.725
540	ATP7B.2097	TGCTGTTGACAGTGAGCGAACCCTTGGTGAGGACAATTTATAGTGAAGCCACAGATGTATAAATTGTCCTCACCAAGGGTCTGCCTACTGCCTCGGA	ATP7B.2097
9063	PIAS2.1446	TGCTGTTGACAGTGAGCGAACCGAAGAAAGAAGCTATGAATAGTGAAGCCACAGATGTATTCATAGCTTCTTTCTTCGGTCTGCCTACTGCCTCGGA	PIAS2.1446
55697	VAC14.2441	TGCTGTTGACAGTGAGCGAACCGAAGACAGTCTAAAGGCATAGTGAAGCCACAGATGTATGCCTTTAGACTGTCTTCGGTCTGCCTACTGCCTCGGA	VAC14.2441
29078	NDUFAF4.1830	TGCTGTTGACAGTGAGCGAACCGAAGATTCTGTAGTTTATTAGTGAAGCCACAGATGTAATAAACTACAGAATCTTCGGTCTGCCTACTGCCTCGGA	NDUFAF4.1830
5921	RASA1.2111	TGCTGTTGACAGTGAGCGAACCGACATTGAGATATATTTATAGTGAAGCCACAGATGTATAAATATATCTCAATGTCGGTGTGCCTACTGCCTCGGA	RASA1.2111
157310	PEBP4.821	TGCTGTTGACAGTGAGCGAACCGACGATGTGGGTATGGAATAGTGAAGCCACAGATGTATTCCATACCCACATCGTCGGTGTGCCTACTGCCTCGGA	PEBP4.821
708	C1QBP.305	TGCTGTTGACAGTGAGCGAACCGACGGAGACAAAGCTTTTTAGTGAAGCCACAGATGTAAAAAGCTTTGTCTCCGTCGGTGTGCCTACTGCCTCGGA	C1QBP.305
9920	KBTBD11.5836	TGCTGTTGACAGTGAGCGAACCGACTTCTGCTGTAAGAAATAGTGAAGCCACAGATGTATTTCTTACAGCAGAAGTCGGTGTGCCTACTGCCTCGGA	KBTBD11.5836
57515	SERINC1.1186	TGCTGTTGACAGTGAGCGAACCGAGCTGTAGATAATGAAATAGTGAAGCCACAGATGTATTTCATTATCTACAGCTCGGTGTGCCTACTGCCTCGGA	SERINC1.1186
9096	TBX18.2821	TGCTGTTGACAGTGAGCGAACCGATAGTATATAAGTAAAATAGTGAAGCCACAGATGTATTTTACTTATATACTATCGGTCTGCCTACTGCCTCGGA	TBX18.2821
689	BTF3.916	TGCTGTTGACAGTGAGCGAACCGATCTGTACACAGTAAAATAGTGAAGCCACAGATGTATTTTACTGTGTACAGATCGGTGTGCCTACTGCCTCGGA	BTF3.916
5874	RAB27B.116	TGCTGTTGACAGTGAGCGAACCGATGGAGACTATGATTATTAGTGAAGCCACAGATGTAATAATCATAGTCTCCATCGGTCTGCCTACTGCCTCGGA	RAB27B.116
54849	DEF8.570	TGCTGTTGACAGTGAGCGAACCGCTTTTACAAGGAGAAGATAGTGAAGCCACAGATGTATCTTCTCCTTGTAAAAGCGGTGTGCCTACTGCCTCGGA	DEF8.570
26001	RNF167.29	TGCTGTTGACAGTGAGCGAACCGGAAGTCCTTCATCTCAATAGTGAAGCCACAGATGTATTGAGATGAAGGACTTCCGGTCTGCCTACTGCCTCGGA	RNF167.29
3299	HSF4.627	TGCTGTTGACAGTGAGCGAACCGGCGATTTCTCCTGTAGATAGTGAAGCCACAGATGTATCTACAGGAGAAATCGCCGGTGTGCCTACTGCCTCGGA	HSF4.627
5216	PFN1.301	TGCTGTTGACAGTGAGCGAACCGGTCAAGTTTTTACGTGATAGTGAAGCCACAGATGTATCACGTAAAAACTTGACCGGTCTGCCTACTGCCTCGGA	PFN1.301
2053	EPHX2.1729	TGCTGTTGACAGTGAGCGAACCGGTGGTCTCAAAGATGTATAGTGAAGCCACAGATGTATACATCTTTGAGACCACCGGTGTGCCTACTGCCTCGGA	EPHX2.1729
4490	MT1B.318	TGCTGTTGACAGTGAGCGAACCGGTTTGCTACATTCTTTTTAGTGAAGCCACAGATGTAAAAAGAATGTAGCAAACCGGTCTGCCTACTGCCTCGGA	MT1B.318

## Sheet: Pool6
23417	MLYCD.633	TGCTGTTGACAGTGAGCGAACCGTGTGAAGTGCTTCAGAATAGTGAAGCCACAGATGTATTCTGAAGCACTTCACACGGTGTGCCTACTGCCTCGGA	MLYCD.633
8936	WASF1.822	TGCTGTTGACAGTGAGCGAACCGTTTATCTGTTAGTGTTATAGTGAAGCCACAGATGTATAACACTAACAGATAAACGGTCTGCCTACTGCCTCGGA	WASF1.822
64839	FBXL17.3202	TGCTGTTGACAGTGAGCGAACGAAAGTTAATTATACATTATAGTGAAGCCACAGATGTATAATGTATAATTAACTTTCGTGTGCCTACTGCCTCGGA	FBXL17.3202
11030	RBPMS.976	TGCTGTTGACAGTGAGCGAACGAAGATGGCCAAGAACAAATAGTGAAGCCACAGATGTATTTGTTCTTGGCCATCTTCGTGTGCCTACTGCCTCGGA	RBPMS.976
138050	HGSNAT.1613	TGCTGTTGACAGTGAGCGAACGAAGGTTTCTGAAAATGAATAGTGAAGCCACAGATGTATTCATTTTCAGAAACCTTCGTCTGCCTACTGCCTCGGA	HGSNAT.1613
9530	BAG4.1850	TGCTGTTGACAGTGAGCGAACGAATGAATGTAATAGGAAATAGTGAAGCCACAGATGTATTTCCTATTACATTCATTCGTCTGCCTACTGCCTCGGA	BAG4.1850
9709	HERPUD1.874	TGCTGTTGACAGTGAGCGAACGACAGTACTACATGCAATATAGTGAAGCCACAGATGTATATTGCATGTAGTACTGTCGTGTGCCTACTGCCTCGGA	HERPUD1.874
81617	CAB39L.995	TGCTGTTGACAGTGAGCGAACGAGAAGAACTACTTGATTATAGTGAAGCCACAGATGTATAATCAAGTAGTTCTTCTCGTCTGCCTACTGCCTCGGA	CAB39L.995
90701	SEC11C.360	TGCTGTTGACAGTGAGCGAACGAGACATTCCAATAGTTCATAGTGAAGCCACAGATGTATGAACTATTGGAATGTCTCGTCTGCCTACTGCCTCGGA	SEC11C.360
91862	MARVELD3.580	TGCTGTTGACAGTGAGCGAACGAGAGGAGGTGGAATATTATAGTGAAGCCACAGATGTATAATATTCCACCTCCTCTCGTCTGCCTACTGCCTCGGA	MARVELD3.580
55677	IWS1.2278	TGCTGTTGACAGTGAGCGAACGAGCAGTGATGTATCTCTATAGTGAAGCCACAGATGTATAGAGATACATCACTGCTCGTCTGCCTACTGCCTCGGA	IWS1.2278
84816	RTN4IP1.1639	TGCTGTTGACAGTGAGCGAACGAGGAAAGACTGTAATTAATAGTGAAGCCACAGATGTATTAATTACAGTCTTTCCTCGTGTGCCTACTGCCTCGGA	RTN4IP1.1639
4040	LRP6.1715	TGCTGTTGACAGTGAGCGAACGAGTACTAGTGGAAGACAATAGTGAAGCCACAGATGTATTGTCTTCCACTAGTACTCGTCTGCCTACTGCCTCGGA	LRP6.1715
4704	NDUFA9.381	TGCTGTTGACAGTGAGCGAACGAGTAGTACAACACAGCAATAGTGAAGCCACAGATGTATTGCTGTGTTGTACTACTCGTCTGCCTACTGCCTCGGA	NDUFA9.381
4752	NEK3.1179	TGCTGTTGACAGTGAGCGAACGATAGAGGTGGTTCTGTAATAGTGAAGCCACAGATGTATTACAGAACCACCTCTATCGTCTGCCTACTGCCTCGGA	NEK3.1179
1012	CDH13.1169	TGCTGTTGACAGTGAGCGAACGATCATGATCGATGACAAATAGTGAAGCCACAGATGTATTTGTCATCGATCATGATCGTGTGCCTACTGCCTCGGA	CDH13.1169
23195	MDN1.6616	TGCTGTTGACAGTGAGCGAACGATGGAGATTGTCAACAAATAGTGAAGCCACAGATGTATTTGTTGACAATCTCCATCGTGTGCCTACTGCCTCGGA	MDN1.6616
23259	DDHD2.347	TGCTGTTGACAGTGAGCGAACGATGTACGTGGTTTTACAATAGTGAAGCCACAGATGTATTGTAAAACCACGTACATCGTCTGCCTACTGCCTCGGA	DDHD2.347
253512	SLC25A30.3175	TGCTGTTGACAGTGAGCGAACGATTTAAGATAAAAGCATATAGTGAAGCCACAGATGTATATGCTTTTATCTTAAATCGTGTGCCTACTGCCTCGGA	SLC25A30.3175
84816	RTN4IP1.1635	TGCTGTTGACAGTGAGCGAACGCACGAGGAAAGACTGTAATAGTGAAGCCACAGATGTATTACAGTCTTTCCTCGTGCGTGTGCCTACTGCCTCGGA	RTN4IP1.1635
79791	FBXO31.3580	TGCTGTTGACAGTGAGCGAACGCACGTGCTTCTGATTAAATAGTGAAGCCACAGATGTATTTAATCAGAAGCACGTGCGTCTGCCTACTGCCTCGGA	FBXO31.3580
4704	NDUFA9.356	TGCTGTTGACAGTGAGCGAACGCGAGAGATAAAGATTCTATAGTGAAGCCACAGATGTATAGAATCTTTATCTCTCGCGTCTGCCTACTGCCTCGGA	NDUFA9.356
51647	FAM96B.183	TGCTGTTGACAGTGAGCGAACGCGAGATCTTCGATCTGATTAGTGAAGCCACAGATGTAATCAGATCGAAGATCTCGCGTGTGCCTACTGCCTCGGA	FAM96B.183
80152	CENPT.812	TGCTGTTGACAGTGAGCGAACGCTGCTGAAGAACATCCTATAGTGAAGCCACAGATGTATAGGATGTTCTTCAGCAGCGTCTGCCTACTGCCTCGGA	CENPT.812
203190	LGI3.1896	TGCTGTTGACAGTGAGCGAACGCTGGTGTATAGACACATTTAGTGAAGCCACAGATGTAAATGTGTCTATACACCAGCGTCTGCCTACTGCCTCGGA	LGI3.1896
1012	CDH13.3251	TGCTGTTGACAGTGAGCGAACGCTGTTTGTTTCATATATATAGTGAAGCCACAGATGTATATATATGAAACAAACAGCGTGTGCCTACTGCCTCGGA	CDH13.3251
57509	MTUS1.2972	TGCTGTTGACAGTGAGCGAACGCTTCCAAGTTGTTCTCAATAGTGAAGCCACAGATGTATTGAGAACAACTTGGAAGCGTGTGCCTACTGCCTCGGA	MTUS1.2972
23174	ZCCHC14.440	TGCTGTTGACAGTGAGCGAACGGAATTTATTTCAAAGCTATAGTGAAGCCACAGATGTATAGCTTTGAAATAAATTCCGTCTGCCTACTGCCTCGGA	ZCCHC14.440
4093	SMAD9.4779	TGCTGTTGACAGTGAGCGAACGGACAAGGATCACACAATATAGTGAAGCCACAGATGTATATTGTGTGATCCTTGTCCGTGTGCCTACTGCCTCGGA	SMAD9.4779
498	ATP5A1.1224	TGCTGTTGACAGTGAGCGAACGGACAGATCTTCTTGGAAATAGTGAAGCCACAGATGTATTTCCAAGAAGATCTGTCCGTCTGCCTACTGCCTCGGA	ATP5A1.1224
440400	RNASEK.407	TGCTGTTGACAGTGAGCGAACGGAGAAAGATTTTGAGAATTAGTGAAGCCACAGATGTAATTCTCAAAATCTTTCTCCGTGTGCCTACTGCCTCGGA	RNASEK.407
55625	ZDHHC7.1108	TGCTGTTGACAGTGAGCGAACGGAGATCGAGCGATTGAAATAGTGAAGCCACAGATGTATTTCAATCGCTCGATCTCCGTCTGCCTACTGCCTCGGA	ZDHHC7.1108
54793	KCTD9.532	TGCTGTTGACAGTGAGCGAACGGAGCACTTTAGTGAATAATAGTGAAGCCACAGATGTATTATTCACTAAAGTGCTCCGTGTGCCTACTGCCTCGGA	KCTD9.532
5432	POLR2C.121	TGCTGTTGACAGTGAGCGAACGGAGCTCACTGACGAGAATTAGTGAAGCCACAGATGTAATTCTCGTCAGTGAGCTCCGTGTGCCTACTGCCTCGGA	POLR2C.121
3938	LCT.3859	TGCTGTTGACAGTGAGCGAACGGAGGATACTGATAGGATATAGTGAAGCCACAGATGTATATCCTATCAGTATCCTCCGTGTGCCTACTGCCTCGGA	LCT.3859
37	ACADVL.1244	TGCTGTTGACAGTGAGCGAACGGATGGTTATGCTGCAGTATAGTGAAGCCACAGATGTATACTGCAGCATAACCATCCGTGTGCCTACTGCCTCGGA	ACADVL.1244
84549	MAK16.1224	TGCTGTTGACAGTGAGCGAACGGATGTAAATATTTCTAAATAGTGAAGCCACAGATGTATTTAGAAATATTTACATCCGTCTGCCTACTGCCTCGGA	MAK16.1224
170622	COMMD6.318	TGCTGTTGACAGTGAGCGAACGGATTCTTTGGTTGATAAATAGTGAAGCCACAGATGTATTTATCAACCAAAGAATCCGTCTGCCTACTGCCTCGGA	COMMD6.318
8717	TRADD.1465	TGCTGTTGACAGTGAGCGAACGGATTTTGATGTGAGAAAATAGTGAAGCCACAGATGTATTTTCTCACATCAAAATCCGTGTGCCTACTGCCTCGGA	TRADD.1465
4907	NT5E.3204	TGCTGTTGACAGTGAGCGAACGGCATTAGCTGTTATTTTATAGTGAAGCCACAGATGTATAAAATAACAGCTAATGCCGTGTGCCTACTGCCTCGGA	NT5E.3204
10204	NUTF2.668	TGCTGTTGACAGTGAGCGAACGGGAGAAGTTTGTGTTGTATAGTGAAGCCACAGATGTATACAACACAAACTTCTCCCGTCTGCCTACTGCCTCGGA	NUTF2.668
6139	RPL17.524	TGCTGTTGACAGTGAGCGAACGGGAGTAAATTCAGCATTATAGTGAAGCCACAGATGTATAATGCTGAATTTACTCCCGTGTGCCTACTGCCTCGGA	RPL17.524
22978	NT5C2.1670	TGCTGTTGACAGTGAGCGAACGGTCAATTAGTGAGATTAATAGTGAAGCCACAGATGTATTAATCTCACTAATTGACCGTGTGCCTACTGCCTCGGA	NT5C2.1670
10594	PRPF8.3601	TGCTGTTGACAGTGAGCGAACGGTCAGTGACTACAGTTCATAGTGAAGCCACAGATGTATGAACTGTAGTCACTGACCGTGTGCCTACTGCCTCGGA	PRPF8.3601
23335	WDR7.6760	TGCTGTTGACAGTGAGCGAACGGTCATCTCTAACTACTAATAGTGAAGCCACAGATGTATTAGTAGTTAGAGATGACCGTCTGCCTACTGCCTCGGA	WDR7.6760
10749	KIF1C.2465	TGCTGTTGACAGTGAGCGAACGGTCCAGACCATTGTCAAATAGTGAAGCCACAGATGTATTTGACAATGGTCTGGACCGTGTGCCTACTGCCTCGGA	KIF1C.2465
84336	TMEM101.50	TGCTGTTGACAGTGAGCGAACGGTGGATGTTGCAGCTGATTAGTGAAGCCACAGATGTAATCAGCTGCAACATCCACCGTCTGCCTACTGCCTCGGA	TMEM101.50
5216	PFN1.496	TGCTGTTGACAGTGAGCGAACGGTGGTTTGATCAACAAGATAGTGAAGCCACAGATGTATCTTGTTGATCAAACCACCGTGTGCCTACTGCCTCGGA	PFN1.496
25914	RTTN.4569	TGCTGTTGACAGTGAGCGAACGGTGTATGTTTGATTTGAATAGTGAAGCCACAGATGTATTCAAATCAAACATACACCGTCTGCCTACTGCCTCGGA	RTTN.4569
9639	ARHGEF10.1500	TGCTGTTGACAGTGAGCGAACGGTGTTCTACCGAGTCAAATAGTGAAGCCACAGATGTATTTGACTCGGTAGAACACCGTCTGCCTACTGCCTCGGA	ARHGEF10.1500
1723	DHODH.2049	TGCTGTTGACAGTGAGCGAACGTCTTATGTATTTATTAAATAGTGAAGCCACAGATGTATTTAATAAATACATAAGACGTGTGCCTACTGCCTCGGA	DHODH.2049
7419	VDAC3.1217	TGCTGTTGACAGTGAGCGAACGTTTCAGTTCAGTTCTGAATAGTGAAGCCACAGATGTATTCAGAACTGAACTGAAACGTGTGCCTACTGCCTCGGA	VDAC3.1217
2963	GTF2F2.1404	TGCTGTTGACAGTGAGCGAACGTTTCGTGTTCATACTCAATAGTGAAGCCACAGATGTATTGAGTATGAACACGAAACGTGTGCCTACTGCCTCGGA	GTF2F2.1404
112609	MRAP2.434	TGCTGTTGACAGTGAGCGAAGAGAAGAGATTCAGAATGAATAGTGAAGCCACAGATGTATTCATTCTGAATCTCTTCTCTGTGCCTACTGCCTCGGA	MRAP2.434
79993	ELOVL7.2113	TGCTGTTGACAGTGAGCGAAGAGACAGACAGACTACATAATAGTGAAGCCACAGATGTATTATGTAGTCTGTCTGTCTCTCTGCCTACTGCCTCGGA	ELOVL7.2113
661	POLR3D.519	TGCTGTTGACAGTGAGCGAAGAGACAGACGAAGAAACTAATAGTGAAGCCACAGATGTATTAGTTTCTTCGTCTGTCTCTCTGCCTACTGCCTCGGA	POLR3D.519
7531	YWHAE.1291	TGCTGTTGACAGTGAGCGAAGAGAGGTTAATCACACTATATAGTGAAGCCACAGATGTATATAGTGTGATTAACCTCTCTCTGCCTACTGCCTCGGA	YWHAE.1291
51175	TUBE1.383	TGCTGTTGACAGTGAGCGAAGAGATGTATTTGATACGAAATAGTGAAGCCACAGATGTATTTCGTATCAAATACATCTCTCTGCCTACTGCCTCGGA	TUBE1.383
197257	LDHD.1016	TGCTGTTGACAGTGAGCGAAGAGGAGATAGTCCAGCAGAATAGTGAAGCCACAGATGTATTCTGCTGGACTATCTCCTCTGTGCCTACTGCCTCGGA	LDHD.1016
7485	WRB.965	TGCTGTTGACAGTGAGCGAAGCAAGAGTTGTATAGTATTATAGTGAAGCCACAGATGTATAATACTATACAACTCTTGCTCTGCCTACTGCCTCGGA	WRB.965
3551	IKBKB.218	TGCTGTTGACAGTGAGCGAAGCAAGGAGAACAGAGGTTAATAGTGAAGCCACAGATGTATTAACCTCTGTTCTCCTTGCTGTGCCTACTGCCTCGGA	IKBKB.218
28962	OSTM1.2879	TGCTGTTGACAGTGAGCGAAGCAATAGATTTCAAAGATAATAGTGAAGCCACAGATGTATTATCTTTGAAATCTATTGCTGTGCCTACTGCCTCGGA	OSTM1.2879
3074	HEXB.1813	TGCTGTTGACAGTGAGCGAAGCAATCTGTACTACAATCAATAGTGAAGCCACAGATGTATTGATTGTAGTACAGATTGCTGTGCCTACTGCCTCGGA	HEXB.1813
5777	PTPN6.1746	TGCTGTTGACAGTGAGCGAAGCAGACAAGGAGAAGAGCAATAGTGAAGCCACAGATGTATTGCTCTTCTCCTTGTCTGCTGTGCCTACTGCCTCGGA	PTPN6.1746
124491	TMEM170A.909	TGCTGTTGACAGTGAGCGAAGCAGAGTATGTTGTATTAAATAGTGAAGCCACAGATGTATTTAATACAACATACTCTGCTCTGCCTACTGCCTCGGA	TMEM170A.909
2222	FDFT1.862	TGCTGTTGACAGTGAGCGAAGCAGGTATGTTAAGAAGTTATAGTGAAGCCACAGATGTATAACTTCTTAACATACCTGCTCTGCCTACTGCCTCGGA	FDFT1.862
55027	HEATR3.691	TGCTGTTGACAGTGAGCGAAGCAGTGTCTATATTCAACAATAGTGAAGCCACAGATGTATTGTTGAATATAGACACTGCTCTGCCTACTGCCTCGGA	HEATR3.691
55290	BRF2.701	TGCTGTTGACAGTGAGCGAAGCCAAATACGTGGAAGACAATAGTGAAGCCACAGATGTATTGTCTTCCACGTATTTGGCTGTGCCTACTGCCTCGGA	BRF2.701
9331	B4GALT6.4416	TGCTGTTGACAGTGAGCGAAGCCAAGATACTGATATTTTATAGTGAAGCCACAGATGTATAAAATATCAGTATCTTGGCTGTGCCTACTGCCTCGGA	B4GALT6.4416
59344	ALOXE3.3142	TGCTGTTGACAGTGAGCGAAGCCCAGTGAGTTCAATAAAATAGTGAAGCCACAGATGTATTTTATTGAACTCACTGGGCTCTGCCTACTGCCTCGGA	ALOXE3.3142
51629	SLC25A39.827	TGCTGTTGACAGTGAGCGAAGCCCTGTACTGGTTCAACTATAGTGAAGCCACAGATGTATAGTTGAACCAGTACAGGGCTGTGCCTACTGCCTCGGA	SLC25A39.827
23399	CTDNEP1.1308	TGCTGTTGACAGTGAGCGAAGCCGAATCAGTGTTTGTGAATAGTGAAGCCACAGATGTATTCACAAACACTGATTCGGCTCTGCCTACTGCCTCGGA	CTDNEP1.1308
1347	COX7A2.638	TGCTGTTGACAGTGAGCGAAGCCTTGTAAATCTTAGGTAATAGTGAAGCCACAGATGTATTACCTAAGATTTACAAGGCTGTGCCTACTGCCTCGGA	COX7A2.638
64760	FAM160B2.2705	TGCTGTTGACAGTGAGCGAAGCCTTGTCTGTGTCACATTATAGTGAAGCCACAGATGTATAATGTGACACAGACAAGGCTCTGCCTACTGCCTCGGA	FAM160B2.2705
55275	VPS53.1072	TGCTGTTGACAGTGAGCGAAGCGAAGGAAATTGAAGTGAATAGTGAAGCCACAGATGTATTCACTTCAATTTCCTTCGCTCTGCCTACTGCCTCGGA	VPS53.1072
253512	SLC25A30.3078	TGCTGTTGACAGTGAGCGAAGCGAATGTCAGACAGTATTATAGTGAAGCCACAGATGTATAATACTGTCTGACATTCGCTCTGCCTACTGCCTCGGA	SLC25A30.3078
1107	CHD3.1715	TGCTGTTGACAGTGAGCGAAGCGACAAGCGTAAAGTGAAATAGTGAAGCCACAGATGTATTTCACTTTACGCTTGTCGCTCTGCCTACTGCCTCGGA	CHD3.1715
167691	LCA5.1300	TGCTGTTGACAGTGAGCGAAGCGACTATATCACAAATTAATAGTGAAGCCACAGATGTATTAATTTGTGATATAGTCGCTGTGCCTACTGCCTCGGA	LCA5.1300
8563	THOC5.1307	TGCTGTTGACAGTGAGCGAAGCGACTATGTACTTGAGCTATAGTGAAGCCACAGATGTATAGCTCAAGTACATAGTCGCTCTGCCTACTGCCTCGGA	THOC5.1307
151987	PPP4R2.376	TGCTGTTGACAGTGAGCGAAGCGACTATGTGAATTGTTAATAGTGAAGCCACAGATGTATTAACAATTCACATAGTCGCTGTGCCTACTGCCTCGGA	PPP4R2.376
23556	PIGN.504	TGCTGTTGACAGTGAGCGAAGCGAGAAGATTAGTGTTGTTTAGTGAAGCCACAGATGTAAACAACACTAATCTTCTCGCTGTGCCTACTGCCTCGGA	PIGN.504
157697	ERICH1.1042	TGCTGTTGACAGTGAGCGAAGCGAGGAAGATGATACAATTTAGTGAAGCCACAGATGTAAATTGTATCATCTTCCTCGCTGTGCCTACTGCCTCGGA	ERICH1.1042
5430	POLR2A.4177	TGCTGTTGACAGTGAGCGAAGCGATGAGAACAAGATGCAATAGTGAAGCCACAGATGTATTGCATCTTGTTCTCATCGCTGTGCCTACTGCCTCGGA	POLR2A.4177
55756	INTS9.752	TGCTGTTGACAGTGAGCGAAGCGATGTTCTTGTTCTGACATAGTGAAGCCACAGATGTATGTCAGAACAAGAACATCGCTGTGCCTACTGCCTCGGA	INTS9.752
51479	ANKFY1.658	TGCTGTTGACAGTGAGCGAAGCGCTCAGTTGTTATACAAATAGTGAAGCCACAGATGTATTTGTATAACAACTGAGCGCTCTGCCTACTGCCTCGGA	ANKFY1.658
54808	DYM.2561	TGCTGTTGACAGTGAGCGAAGCGTAGATAGTATTGCAAAATAGTGAAGCCACAGATGTATTTTGCAATACTATCTACGCTGTGCCTACTGCCTCGGA	DYM.2561
4501	MT1X.268	TGCTGTTGACAGTGAGCGAAGCTGTGCTCTCAGATGTAAATAGTGAAGCCACAGATGTATTTACATCTGAGAGCACAGCTGTGCCTACTGCCTCGGA	MT1X.268
135154	C6orf57.135	TGCTGTTGACAGTGAGCGAAGGAAAGTCTGAACTTGTCAATAGTGAAGCCACAGATGTATTGACAAGTTCAGACTTTCCTCTGCCTACTGCCTCGGA	C6orf57.135
137994	LETM2.174	TGCTGTTGACAGTGAGCGAAGGAACTAGACTAATACAAAATAGTGAAGCCACAGATGTATTTTGTATTAGTCTAGTTCCTGTGCCTACTGCCTCGGA	LETM2.174
5884	RAD17.538	TGCTGTTGACAGTGAGCGAAGGAAGAGTGTTCTATCTCAATAGTGAAGCCACAGATGTATTGAGATAGAACACTCTTCCTGTGCCTACTGCCTCGGA	RAD17.538
81847	RNF146.887	TGCTGTTGACAGTGAGCGAAGGAAGATTAAGCGAGATATATAGTGAAGCCACAGATGTATATATCTCGCTTAATCTTCCTGTGCCTACTGCCTCGGA	RNF146.887
10197	PSME3.906	TGCTGTTGACAGTGAGCGAAGGAATCAATATGTCACTCTATAGTGAAGCCACAGATGTATAGAGTGACATATTGATTCCTCTGCCTACTGCCTCGGA	PSME3.906
498	ATP5A1.317	TGCTGTTGACAGTGAGCGAAGGAATGTTCAAGCAGAAGAATAGTGAAGCCACAGATGTATTCTTCTGCTTGAACATTCCTCTGCCTACTGCCTCGGA	ATP5A1.317
7993	UBXN8.1216	TGCTGTTGACAGTGAGCGAAGGAATGTTTATTCTGCTGTATAGTGAAGCCACAGATGTATACAGCAGAATAAACATTCCTGTGCCTACTGCCTCGGA	UBXN8.1216
3842	TNPO1.804	TGCTGTTGACAGTGAGCGAAGGACTCAAGATCAAGATGAATAGTGAAGCCACAGATGTATTCATCTTGATCTTGAGTCCTCTGCCTACTGCCTCGGA	TNPO1.804
29883	CNOT7.632	TGCTGTTGACAGTGAGCGAAGGACTCTATAGAGCTACTAATAGTGAAGCCACAGATGTATTAGTAGCTCTATAGAGTCCTGTGCCTACTGCCTCGGA	CNOT7.632
4074	M6PR.196	TGCTGTTGACAGTGAGCGAAGGACTGGACTGCTACTACTATAGTGAAGCCACAGATGTATAGTAGTAGCAGTCCAGTCCTCTGCCTACTGCCTCGGA	M6PR.196
29883	CNOT7.466	TGCTGTTGACAGTGAGCGAAGGAGCAATGCTGACTATCAATAGTGAAGCCACAGATGTATTGATAGTCAGCATTGCTCCTGTGCCTACTGCCTCGGA	CNOT7.466
2961	GTF2E2.1239	TGCTGTTGACAGTGAGCGAAGGAGCAGTTCAGTTTACAAATAGTGAAGCCACAGATGTATTTGTAAACTGAACTGCTCCTCTGCCTACTGCCTCGGA	GTF2E2.1239
9445	ITM2B.437	TGCTGTTGACAGTGAGCGAAGGAGCATACTTGTACAAATATAGTGAAGCCACAGATGTATATTTGTACAAGTATGCTCCTCTGCCTACTGCCTCGGA	ITM2B.437

## Sheet: Pool7
79758	DHRS12.424	TGCTGTTGACAGTGAGCGAAGGAGGAATGTTGGTTCAGAATAGTGAAGCCACAGATGTATTCTGAACCAACATTCCTCCTGTGCCTACTGCCTCGGA	DHRS12.424
25957	SFRS18.2160	TGCTGTTGACAGTGAGCGAAGGAGTCGAAGTATAGATAAATAGTGAAGCCACAGATGTATTTATCTATACTTCGACTCCTCTGCCTACTGCCTCGGA	SFRS18.2160
247	ALOX15B.742	TGCTGTTGACAGTGAGCGAAGGAGTCTGAATGAGATGAAATAGTGAAGCCACAGATGTATTTCATCTCATTCAGACTCCTCTGCCTACTGCCTCGGA	ALOX15B.742
6770	STAR.2380	TGCTGTTGACAGTGAGCGAAGGATAAACAATATTAGTTAATAGTGAAGCCACAGATGTATTAACTAATATTGTTTATCCTCTGCCTACTGCCTCGGA	STAR.2380
1978	EIF4EBP1.224	TGCTGTTGACAGTGAGCGAAGGATCATCTATGACCGGAAATAGTGAAGCCACAGATGTATTTCCGGTCATAGATGATCCTGTGCCTACTGCCTCGGA	EIF4EBP1.224
2185	PTK2B.3673	TGCTGTTGACAGTGAGCGAAGGATGCTGTGTTGTCAACAATAGTGAAGCCACAGATGTATTGTTGACAACACAGCATCCTGTGCCTACTGCCTCGGA	PTK2B.3673
147040	KCTD11.1754	TGCTGTTGACAGTGAGCGAAGGATGCTGTTCTCAGTTTGATAGTGAAGCCACAGATGTATCAAACTGAGAACAGCATCCTCTGCCTACTGCCTCGGA	KCTD11.1754
8996	NOL3.1417	TGCTGTTGACAGTGAGCGAAGGATTCTGACCAGTGACTTATAGTGAAGCCACAGATGTATAAGTCACTGGTCAGAATCCTCTGCCTACTGCCTCGGA	NOL3.1417
84945	ABHD13.2196	TGCTGTTGACAGTGAGCGAAGGATTGTACATACTACTTTATAGTGAAGCCACAGATGTATAAAGTAGTATGTACAATCCTGTGCCTACTGCCTCGGA	ABHD13.2196
5533	PPP3CC.533	TGCTGTTGACAGTGAGCGAAGGCAAGAGAAGACTATGATATAGTGAAGCCACAGATGTATATCATAGTCTTCTCTTGCCTCTGCCTACTGCCTCGGA	PPP3CC.533
22894	DIS3.372	TGCTGTTGACAGTGAGCGAAGGCAAGATGCTCAAGTCCAATAGTGAAGCCACAGATGTATTGGACTTGAGCATCTTGCCTCTGCCTACTGCCTCGGA	DIS3.372
4055	LTBR.361	TGCTGTTGACAGTGAGCGAAGGCACCTATGTCTCAGCTAATAGTGAAGCCACAGATGTATTAGCTGAGACATAGGTGCCTGTGCCTACTGCCTCGGA	LTBR.361
54957	TXNL4B.1551	TGCTGTTGACAGTGAGCGAAGGCAGAAAATTGGATTACTATAGTGAAGCCACAGATGTATAGTAATCCAATTTTCTGCCTCTGCCTACTGCCTCGGA	TXNL4B.1551
23199	KIAA0182.4949	TGCTGTTGACAGTGAGCGAAGGCAGTGTTTAGATCAAGAATAGTGAAGCCACAGATGTATTCTTGATCTAAACACTGCCTCTGCCTACTGCCTCGGA	KIAA0182.4949
90025	UBE2CBP.1358	TGCTGTTGACAGTGAGCGAAGGCATCAATTACAAAGACAATAGTGAAGCCACAGATGTATTGTCTTTGTAATTGATGCCTCTGCCTACTGCCTCGGA	UBE2CBP.1358
9896	FIG4.379	TGCTGTTGACAGTGAGCGAAGGCATGTCTATACTCAACAATAGTGAAGCCACAGATGTATTGTTGAGTATAGACATGCCTGTGCCTACTGCCTCGGA	FIG4.379
58528	RRAGD.2355	TGCTGTTGACAGTGAGCGAAGGCCTAAAGTTGTTCCAAAATAGTGAAGCCACAGATGTATTTTGGAACAACTTTAGGCCTCTGCCTACTGCCTCGGA	RRAGD.2355
197258	FUK.3804	TGCTGTTGACAGTGAGCGAAGGCCTTAACTAGCAAAACTATAGTGAAGCCACAGATGTATAGTTTTGCTAGTTAAGGCCTGTGCCTACTGCCTCGGA	FUK.3804
23595	ORC3.2141	TGCTGTTGACAGTGAGCGAAGGCTGCTAGAAAGCAAATAATAGTGAAGCCACAGATGTATTATTTGCTTTCTAGCAGCCTCTGCCTACTGCCTCGGA	ORC3.2141
2137	EXTL3.4602	TGCTGTTGACAGTGAGCGAAGGCTGTGATTTGCTGTGTAATAGTGAAGCCACAGATGTATTACACAGCAAATCACAGCCTCTGCCTACTGCCTCGGA	EXTL3.4602
10240	MRPS31.479	TGCTGTTGACAGTGAGCGAAGGCTTCGAAGAGCTACAGAATAGTGAAGCCACAGATGTATTCTGTAGCTCTTCGAAGCCTGTGCCTACTGCCTCGGA	MRPS31.479
4074	M6PR.2323	TGCTGTTGACAGTGAGCGAAGGGAAAATAATGTTACAAAATAGTGAAGCCACAGATGTATTTTGTAACATTATTTTCCCTGTGCCTACTGCCTCGGA	M6PR.2323
254394	MCM9.1087	TGCTGTTGACAGTGAGCGAAGGGAAATCTCAGTTCCTCAATAGTGAAGCCACAGATGTATTGAGGAACTGAGATTTCCCTGTGCCTACTGCCTCGGA	MCM9.1087
64318	NOC3L.321	TGCTGTTGACAGTGAGCGAAGGGAAGAAGAGGAAGAAGAATAGTGAAGCCACAGATGTATTCTTCTTCCTCTTCTTCCCTCTGCCTACTGCCTCGGA	NOC3L.321
22881	ANKRD6.4625	TGCTGTTGACAGTGAGCGAAGGGAAGAGACTACAGAAGAATAGTGAAGCCACAGATGTATTCTTCTGTAGTCTCTTCCCTGTGCCTACTGCCTCGGA	ANKRD6.4625
81550	TDRD3.1135	TGCTGTTGACAGTGAGCGAAGGGACAATACAGATCATCAATAGTGAAGCCACAGATGTATTGATGATCTGTATTGTCCCTGTGCCTACTGCCTCGGA	TDRD3.1135
7259	TSPYL1.4029	TGCTGTTGACAGTGAGCGAAGGGACCTCTGTTCTAGAAAATAGTGAAGCCACAGATGTATTTTCTAGAACAGAGGTCCCTCTGCCTACTGCCTCGGA	TSPYL1.4029
6462	SHBG.678	TGCTGTTGACAGTGAGCGAAGGGACTCAGGCAGAATTCAATAGTGAAGCCACAGATGTATTGAATTCTGCCTGAGTCCCTGTGCCTACTGCCTCGGA	SHBG.678
4356	MPP3.2027	TGCTGTTGACAGTGAGCGAAGGGAGAGAATTCTCCACAAATAGTGAAGCCACAGATGTATTTGTGGAGAATTCTCTCCCTCTGCCTACTGCCTCGGA	MPP3.2027
116372	LYPD1.1344	TGCTGTTGACAGTGAGCGAAGGGAGAGACAGAGAAAAGAATAGTGAAGCCACAGATGTATTCTTTTCTCTGTCTCTCCCTCTGCCTACTGCCTCGGA	LYPD1.1344
3938	LCT.2829	TGCTGTTGACAGTGAGCGAAGGGAGCAATGTGAAAGACAATAGTGAAGCCACAGATGTATTGTCTTTCACATTGCTCCCTGTGCCTACTGCCTCGGA	LCT.2829
10749	KIF1C.5842	TGCTGTTGACAGTGAGCGAAGGGAGCTGAGTTGAGTGTTATAGTGAAGCCACAGATGTATAACACTCAACTCAGCTCCCTCTGCCTACTGCCTCGGA	KIF1C.5842
57107	PDSS2.1907	TGCTGTTGACAGTGAGCGAAGGGAGGATTGTCTAATCAAATAGTGAAGCCACAGATGTATTTGATTAGACAATCCTCCCTGTGCCTACTGCCTCGGA	PDSS2.1907
23563	CHST5.2894	TGCTGTTGACAGTGAGCGAAGGGAGTAAGTTACTGCTAAATAGTGAAGCCACAGATGTATTTAGCAGTAACTTACTCCCTGTGCCTACTGCCTCGGA	CHST5.2894
5198	PFAS.5213	TGCTGTTGACAGTGAGCGAAGGGAGTTTATGTGTAATAGATAGTGAAGCCACAGATGTATCTATTACACATAAACTCCCTGTGCCTACTGCCTCGGA	PFAS.5213
124801	LSM12.1919	TGCTGTTGACAGTGAGCGAAGGGATAGTTTTCTTTGATAATAGTGAAGCCACAGATGTATTATCAAAGAAAACTATCCCTCTGCCTACTGCCTCGGA	LSM12.1919
79873	NUDT18.1183	TGCTGTTGACAGTGAGCGAAGGGATCTTGTTGCATTGGGATAGTGAAGCCACAGATGTATCCCAATGCAACAAGATCCCTGTGCCTACTGCCTCGGA	NUDT18.1183
51124	IER3IP1.686	TGCTGTTGACAGTGAGCGAAGGGATGAAATTCTTTTTCAATAGTGAAGCCACAGATGTATTGAAAAAGAATTTCATCCCTGTGCCTACTGCCTCGGA	IER3IP1.686
9688	NUP93.1785	TGCTGTTGACAGTGAGCGAAGGGATGAGAAAGATAGTCAATAGTGAAGCCACAGATGTATTGACTATCTTTCTCATCCCTGTGCCTACTGCCTCGGA	NUP93.1785
8793	TNFRSF10D.585	TGCTGTTGACAGTGAGCGAAGGGATGGTCAAGGTCAGTAATAGTGAAGCCACAGATGTATTACTGACCTTGACCATCCCTCTGCCTACTGCCTCGGA	TNFRSF10D.585
7157	TP53.1054	TGCTGTTGACAGTGAGCGAAGGGATGTTTGGGAGATGTAATAGTGAAGCCACAGATGTATTACATCTCCCAAACATCCCTCTGCCTACTGCCTCGGA	TP53.1054
1398	CRK.2199	TGCTGTTGACAGTGAGCGAAGGGCAAGACTCAGTCTCAAATAGTGAAGCCACAGATGTATTTGAGACTGAGTCTTGCCCTGTGCCTACTGCCTCGGA	CRK.2199
79726	WDR59.3330	TGCTGTTGACAGTGAGCGAAGGGCCAGTGTTACAGTGTTATAGTGAAGCCACAGATGTATAACACTGTAACACTGGCCCTGTGCCTACTGCCTCGGA	WDR59.3330
79845	RNF122.1581	TGCTGTTGACAGTGAGCGAAGGGCTAGTTCTATACTTAAATAGTGAAGCCACAGATGTATTTAAGTATAGAACTAGCCCTCTGCCTACTGCCTCGGA	RNF122.1581
84138	SLC7A6OS.1011	TGCTGTTGACAGTGAGCGAAGGGCTCTGAGTCCAGAGTTATAGTGAAGCCACAGATGTATAACTCTGGACTCAGAGCCCTCTGCCTACTGCCTCGGA	SLC7A6OS.1011
37	ACADVL.1516	TGCTGTTGACAGTGAGCGAAGGGCTGTATGGACAAAGGAATAGTGAAGCCACAGATGTATTCCTTTGTCCATACAGCCCTGTGCCTACTGCCTCGGA	ACADVL.1516
84545	MRPL43.253	TGCTGTTGACAGTGAGCGAAGGGGTCGTAATATATGTAAATAGTGAAGCCACAGATGTATTTACATATATTACGACCCCTGTGCCTACTGCCTCGGA	MRPL43.253
170622	COMMD6.1585	TGCTGTTGACAGTGAGCGAAGGGTAGCATTTCTAGGTTTATAGTGAAGCCACAGATGTATAAACCTAGAAATGCTACCCTGTGCCTACTGCCTCGGA	COMMD6.1585
197257	LDHD.1317	TGCTGTTGACAGTGAGCGAAGGGTCAAGGCTTTTGCAGAATAGTGAAGCCACAGATGTATTCTGCAAAAGCCTTGACCCTGTGCCTACTGCCTCGGA	LDHD.1317
55140	ELP3.3103	TGCTGTTGACAGTGAGCGAAGGGTCAGTTCCTAAGTTAAATAGTGAAGCCACAGATGTATTTAACTTAGGAACTGACCCTCTGCCTACTGCCTCGGA	ELP3.3103
164	AP1G1.51	TGCTGTTGACAGTGAGCGAAGGGTCCGAGTTCTTGGATAATAGTGAAGCCACAGATGTATTATCCAAGAACTCGGACCCTGTGCCTACTGCCTCGGA	AP1G1.51
23259	DDHD2.577	TGCTGTTGACAGTGAGCGAAGGGTCGACCAAGAACTGTGATAGTGAAGCCACAGATGTATCACAGTTCTTGGTCGACCCTGTGCCTACTGCCTCGGA	DDHD2.577
135293	PM20D2.999	TGCTGTTGACAGTGAGCGAAGGGTGCACAGTGGAAATTAATAGTGAAGCCACAGATGTATTAATTTCCACTGTGCACCCTGTGCCTACTGCCTCGGA	PM20D2.999
84327	ZBED3.1389	TGCTGTTGACAGTGAGCGAAGGGTGCGTGGAAATGAGAAATAGTGAAGCCACAGATGTATTTCTCATTTCCACGCACCCTCTGCCTACTGCCTCGGA	ZBED3.1389
23376	KIAA0776.4163	TGCTGTTGACAGTGAGCGAAGGGTTAAGAAAGTTATTTAATAGTGAAGCCACAGATGTATTAAATAACTTTCTTAACCCTGTGCCTACTGCCTCGGA	KIAA0776.4163
202	AIM1.5279	TGCTGTTGACAGTGAGCGAAGGGTTATTCATGTCAACCAATAGTGAAGCCACAGATGTATTGGTTGACATGAATAACCCTGTGCCTACTGCCTCGGA	AIM1.5279
27244	SESN1.2021	TGCTGTTGACAGTGAGCGAAGGGTTCTGGATATTAAATTATAGTGAAGCCACAGATGTATAATTTAATATCCAGAACCCTGTGCCTACTGCCTCGGA	SESN1.2021
54904	WHSC1L1.1210	TGCTGTTGACAGTGAGCGAAGGGTTGACACTGTATCAGAATAGTGAAGCCACAGATGTATTCTGATACAGTGTCAACCCTCTGCCTACTGCCTCGGA	WHSC1L1.1210
79634	SCRN3.2477	TGCTGTTGACAGTGAGCGAAGGGTTGACATTACAAAAGAATAGTGAAGCCACAGATGTATTCTTTTGTAATGTCAACCCTCTGCCTACTGCCTCGGA	SCRN3.2477
57120	GOPC.4112	TGCTGTTGACAGTGAGCGAAGGGTTGTATGTGTGCGTGTATAGTGAAGCCACAGATGTATACACGCACACATACAACCCTCTGCCTACTGCCTCGGA	GOPC.4112
23195	MDN1.2212	TGCTGTTGACAGTGAGCGAAGGGTTGTCAATATGAATCAATAGTGAAGCCACAGATGTATTGATTCATATTGACAACCCTCTGCCTACTGCCTCGGA	MDN1.2212
25813	SAMM50.1023	TGCTGTTGACAGTGAGCGAAGGTGCTTTGCTGAAAGTTAATAGTGAAGCCACAGATGTATTAACTTTCAGCAAAGCACCTCTGCCTACTGCCTCGGA	SAMM50.1023
55909	BIN3.712	TGCTGTTGACAGTGAGCGAAGGTTGTGTACTACTCGGAAATAGTGAAGCCACAGATGTATTTCCGAGTAGTACACAACCTGTGCCTACTGCCTCGGA	BIN3.712
84750	FUT10.2806	TGCTGTTGACAGTGAGCGAAGGTTTCTAGATGATACTAAATAGTGAAGCCACAGATGTATTTAGTATCATCTAGAAACCTCTGCCTACTGCCTCGGA	FUT10.2806
84336	TMEM101.1145	TGCTGTTGACAGTGAGCGAATGGAGATTGGAAGTGAGCAATAGTGAAGCCACAGATGTATTGCTCACTTCCAATCTCCATCTGCCTACTGCCTCGGA	TMEM101.1145
57019	CIAPIN1.493	TGCTGTTGACAGTGAGCGACAAAGTGAAGACAGCATCTAATAGTGAAGCCACAGATGTATTAGATGCTGTCTTCACTTTGCTGCCTACTGCCTCGGA	CIAPIN1.493
197257	LDHD.920	TGCTGTTGACAGTGAGCGACAACAGGTACAGCAAGCTGAATAGTGAAGCCACAGATGTATTCAGCTTGCTGTACCTGTTGCTGCCTACTGCCTCGGA	LDHD.920
6137	RPL13.1021	TGCTGTTGACAGTGAGCGACAACATGTCAGAACTACTAAATAGTGAAGCCACAGATGTATTTAGTAGTTCTGACATGTTGGTGCCTACTGCCTCGGA	RPL13.1021
23644	EDC4.572	TGCTGTTGACAGTGAGCGACAACCTGATTGCTGTGTCTAATAGTGAAGCCACAGATGTATTAGACACAGCAATCAGGTTGCTGCCTACTGCCTCGGA	EDC4.572
2260	FGFR1.638	TGCTGTTGACAGTGAGCGACAACGTGGAGTTCATGTGTAATAGTGAAGCCACAGATGTATTACACATGAACTCCACGTTGCTGCCTACTGCCTCGGA	FGFR1.638
2098	ESD.532	TGCTGTTGACAGTGAGCGACAACTACAGAATGTACTCTTATAGTGAAGCCACAGATGTATAAGAGTACATTCTGTAGTTGGTGCCTACTGCCTCGGA	ESD.532
8079	MLF2.1342	TGCTGTTGACAGTGAGCGACAACTTGTAACTAGGTGTTTATAGTGAAGCCACAGATGTATAAACACCTAGTTACAAGTTGCTGCCTACTGCCTCGGA	MLF2.1342
56970	ATXN7L3.551	TGCTGTTGACAGTGAGCGACAAGAAGAGAAAGTCAGACAATAGTGAAGCCACAGATGTATTGTCTGACTTTCTCTTCTTGGTGCCTACTGCCTCGGA	ATXN7L3.551
55520	ELAC1.1143	TGCTGTTGACAGTGAGCGACAAGAAGTGACTCTAGCAGAATAGTGAAGCCACAGATGTATTCTGCTAGAGTCACTTCTTGGTGCCTACTGCCTCGGA	ELAC1.1143
23270	TSPYL4.1807	TGCTGTTGACAGTGAGCGACAAGACAAAACTGATATCTTATAGTGAAGCCACAGATGTATAAGATATCAGTTTTGTCTTGCTGCCTACTGCCTCGGA	TSPYL4.1807
84154	RPF2.831	TGCTGTTGACAGTGAGCGACAAGACCTAAGCAAACTACAATAGTGAAGCCACAGATGTATTGTAGTTTGCTTAGGTCTTGCTGCCTACTGCCTCGGA	RPF2.831
54826	GIN1.2546	TGCTGTTGACAGTGAGCGACAAGACCTGTCTCAACAACAATAGTGAAGCCACAGATGTATTGTTGTTGAGACAGGTCTTGCTGCCTACTGCCTCGGA	GIN1.2546
57226	LYRM2.186	TGCTGTTGACAGTGAGCGACAAGAGAAGAATTCAGAAGAATAGTGAAGCCACAGATGTATTCTTCTGAATTCTTCTCTTGCTGCCTACTGCCTCGGA	LYRM2.186
5533	PPP3CC.536	TGCTGTTGACAGTGAGCGACAAGAGAAGACTATGATAGAATAGTGAAGCCACAGATGTATTCTATCATAGTCTTCTCTTGCTGCCTACTGCCTCGGA	PPP3CC.536
79613	TMCO7.2639	TGCTGTTGACAGTGAGCGACAAGAGAAGCTTCTCAAGATATAGTGAAGCCACAGATGTATATCTTGAGAAGCTTCTCTTGCTGCCTACTGCCTCGGA	TMCO7.2639
57509	MTUS1.484	TGCTGTTGACAGTGAGCGACAAGAGCAGTTTGACAACTTATAGTGAAGCCACAGATGTATAAGTTGTCAAACTGCTCTTGCTGCCTACTGCCTCGGA	MTUS1.484
8932	MBD2.752	TGCTGTTGACAGTGAGCGACAAGAGCGATGTCTACTACTTTAGTGAAGCCACAGATGTAAAGTAGTAGACATCGCTCTTGCTGCCTACTGCCTCGGA	MBD2.752
1808	DPYSL2.3142	TGCTGTTGACAGTGAGCGACAAGAGGAGAAATGTGTTTTATAGTGAAGCCACAGATGTATAAAACACATTTCTCCTCTTGCTGCCTACTGCCTCGGA	DPYSL2.3142
84553	C6orf168.2753	TGCTGTTGACAGTGAGCGACAAGAGGATACTTGTATCAAATAGTGAAGCCACAGATGTATTTGATACAAGTATCCTCTTGCTGCCTACTGCCTCGGA	C6orf168.2753
9896	FIG4.2813	TGCTGTTGACAGTGAGCGACAAGAGTAGACAGAAAATCTATAGTGAAGCCACAGATGTATAGATTTTCTGTCTACTCTTGGTGCCTACTGCCTCGGA	FIG4.2813
54386	TERF2IP.1352	TGCTGTTGACAGTGAGCGACAAGATAATGAGAAAAGAAAATAGTGAAGCCACAGATGTATTTTCTTTTCTCATTATCTTGCTGCCTACTGCCTCGGA	TERF2IP.1352
26224	FBXL3.2267	TGCTGTTGACAGTGAGCGACAAGATCAAATTAAAAGACAATAGTGAAGCCACAGATGTATTGTCTTTTAATTTGATCTTGGTGCCTACTGCCTCGGA	FBXL3.2267
92579	G6PC3.342	TGCTGTTGACAGTGAGCGACAAGATCCTCTTTCTGTTCTATAGTGAAGCCACAGATGTATAGAACAGAAAGAGGATCTTGGTGCCTACTGCCTCGGA	G6PC3.342
80005	DOCK5.1911	TGCTGTTGACAGTGAGCGACAAGATGGAGATGGAAGAAAATAGTGAAGCCACAGATGTATTTTCTTCCATCTCCATCTTGGTGCCTACTGCCTCGGA	DOCK5.1911
55781	RIOK2.1399	TGCTGTTGACAGTGAGCGACAAGATGGTCAGAGAGTTCAATAGTGAAGCCACAGATGTATTGAACTCTCTGACCATCTTGCTGCCTACTGCCTCGGA	RIOK2.1399
79810	PTCD2.591	TGCTGTTGACAGTGAGCGACAAGATGTGAAGTTCACCAAATAGTGAAGCCACAGATGTATTTGGTGAACTTCACATCTTGGTGCCTACTGCCTCGGA	PTCD2.591
8658	TNKS.7288	TGCTGTTGACAGTGAGCGACAAGCAAATAATGTAGATTAATAGTGAAGCCACAGATGTATTAATCTACATTATTTGCTTGCTGCCTACTGCCTCGGA	TNKS.7288
254394	MCM9.469	TGCTGTTGACAGTGAGCGACAAGCATGTGTTTGTGATCAATAGTGAAGCCACAGATGTATTGATCACAAACACATGCTTGCTGCCTACTGCCTCGGA	MCM9.469
7991	TUSC3.524	TGCTGTTGACAGTGAGCGACAAGCTAATGAAGAATATCAATAGTGAAGCCACAGATGTATTGATATTCTTCATTAGCTTGCTGCCTACTGCCTCGGA	TUSC3.524
8848	TSC22D1.50	TGCTGTTGACAGTGAGCGACAAGCTATGGATCTAGTGAAATAGTGAAGCCACAGATGTATTTCACTAGATCCATAGCTTGCTGCCTACTGCCTCGGA	TSC22D1.50
8795	TNFRSF10B.3792	TGCTGTTGACAGTGAGCGACAAGCTATTCTTTTAAAGTAATAGTGAAGCCACAGATGTATTACTTTAAAAGAATAGCTTGGTGCCTACTGCCTCGGA	TNFRSF10B.3792
23644	EDC4.2924	TGCTGTTGACAGTGAGCGACAAGCTCAAGAGGAAAAGCAATAGTGAAGCCACAGATGTATTGCTTTTCCTCTTGAGCTTGGTGCCTACTGCCTCGGA	EDC4.2924
37	ACADVL.1739	TGCTGTTGACAGTGAGCGACAAGCTGATAAAACACAAGAATAGTGAAGCCACAGATGTATTCTTGTGTTTTATCAGCTTGGTGCCTACTGCCTCGGA	ACADVL.1739
661	POLR3D.297	TGCTGTTGACAGTGAGCGACAAGGAAGAAGTAACTGTCAATAGTGAAGCCACAGATGTATTGACAGTTACTTCTTCCTTGGTGCCTACTGCCTCGGA	POLR3D.297
540	ATP7B.666	TGCTGTTGACAGTGAGCGACAAGGAGTAGTGAGAGTCAAATAGTGAAGCCACAGATGTATTTGACTCTCACTACTCCTTGCTGCCTACTGCCTCGGA	ATP7B.666

## Sheet: Pool8
25839	COG4.1603	TGCTGTTGACAGTGAGCGACAAGGCAAATTTGACACAAAATAGTGAAGCCACAGATGTATTTTGTGTCAAATTTGCCTTGCTGCCTACTGCCTCGGA	COG4.1603
10174	SORBS3.558	TGCTGTTGACAGTGAGCGACAAGGTGAACGAGAACTGGTATAGTGAAGCCACAGATGTATACCAGTTCTCGTTCACCTTGCTGCCTACTGCCTCGGA	SORBS3.558
10197	PSME3.527	TGCTGTTGACAGTGAGCGACAAGGTGTTTGTGATGCCCAATAGTGAAGCCACAGATGTATTGGGCATCACAAACACCTTGGTGCCTACTGCCTCGGA	PSME3.527
157310	PEBP4.267	TGCTGTTGACAGTGAGCGACAAGGTTGTTCCTGATTGTAATAGTGAAGCCACAGATGTATTACAATCAGGAACAACCTTGCTGCCTACTGCCTCGGA	PEBP4.267
286133	SCARA5.3780	TGCTGTTGACAGTGAGCGACAAGGTTTGCATTTAAGTTAATAGTGAAGCCACAGATGTATTAACTTAAATGCAAACCTTGCTGCCTACTGCCTCGGA	SCARA5.3780
1856	DVL2.442	TGCTGTTGACAGTGAGCGACAAGTACTTTTTCAAGTCTATTAGTGAAGCCACAGATGTAATAGACTTGAAAAAGTACTTGGTGCCTACTGCCTCGGA	DVL2.442
11269	DDX19B.406	TGCTGTTGACAGTGAGCGACAAGTAGAACCTGCAAACAAATAGTGAAGCCACAGATGTATTTGTTTGCAGGTTCTACTTGGTGCCTACTGCCTCGGA	DDX19B.406
2622	GAS8.684	TGCTGTTGACAGTGAGCGACAAGTATGATAAGAAGATGAATAGTGAAGCCACAGATGTATTCATCTTCTTATCATACTTGGTGCCTACTGCCTCGGA	GAS8.684
9324	HMGN3.511	TGCTGTTGACAGTGAGCGACAAGTATTTTGTAAATGCTAATAGTGAAGCCACAGATGTATTAGCATTTACAAAATACTTGGTGCCTACTGCCTCGGA	HMGN3.511
26747	NUFIP1.1254	TGCTGTTGACAGTGAGCGACAAGTCAAGATGTTAAAGCAATAGTGAAGCCACAGATGTATTGCTTTAACATCTTGACTTGGTGCCTACTGCCTCGGA	NUFIP1.1254
29074	MRPL18.926	TGCTGTTGACAGTGAGCGACAAGTCAGAAGTTGTTTATAATAGTGAAGCCACAGATGTATTATAAACAACTTCTGACTTGCTGCCTACTGCCTCGGA	MRPL18.926
11193	WBP4.162	TGCTGTTGACAGTGAGCGACAAGTGCTGGATAGCAGACAATAGTGAAGCCACAGATGTATTGTCTGCTATCCAGCACTTGCTGCCTACTGCCTCGGA	WBP4.162
2137	EXTL3.3333	TGCTGTTGACAGTGAGCGACAAGTGCTTCAAGTTCATCTATAGTGAAGCCACAGATGTATAGATGAACTTGAAGCACTTGGTGCCTACTGCCTCGGA	EXTL3.3333
8932	MBD2.778	TGCTGTTGACAGTGAGCGACAAGTGGTAAGAAGTTCAGAATAGTGAAGCCACAGATGTATTCTGAACTTCTTACCACTTGGTGCCTACTGCCTCGGA	MBD2.778
65056	GPBP1.1145	TGCTGTTGACAGTGAGCGACAAGTTATTAGTGAACAGTTATAGTGAAGCCACAGATGTATAACTGTTCACTAATAACTTGGTGCCTACTGCCTCGGA	GPBP1.1145
4677	NARS.2168	TGCTGTTGACAGTGAGCGACAAGTTATTCATTTTATTCAATAGTGAAGCCACAGATGTATTGAATAAAATGAATAACTTGGTGCCTACTGCCTCGGA	NARS.2168
57610	RANBP10.2372	TGCTGTTGACAGTGAGCGACAAGTTGGTGATAGCTTATTATAGTGAAGCCACAGATGTATAATAAGCTATCACCAACTTGGTGCCTACTGCCTCGGA	RANBP10.2372
135114	HINT3.741	TGCTGTTGACAGTGAGCGACAAGTTGGTTTATAGAGTCAATAGTGAAGCCACAGATGTATTGACTCTATAAACCAACTTGGTGCCTACTGCCTCGGA	HINT3.741
27244	SESN1.1081	TGCTGTTGACAGTGAGCGACACAAAGATGTTGATACCTCATAGTGAAGCCACAGATGTATGAGGTATCAACATCTTTGTGCTGCCTACTGCCTCGGA	SESN1.1081
4482	MSRA.550	TGCTGTTGACAGTGAGCGACACAAAGTACAAAGGAATTTATAGTGAAGCCACAGATGTATAAATTCCTTTGTACTTTGTGCTGCCTACTGCCTCGGA	MSRA.550
3281	HSBP1.758	TGCTGTTGACAGTGAGCGACACAACGTGACTGTTGAGCTATAGTGAAGCCACAGATGTATAGCTCAACAGTCACGTTGTGCTGCCTACTGCCTCGGA	HSBP1.758
56970	ATXN7L3.81	TGCTGTTGACAGTGAGCGACACAAGAGTTTACAAATGAAATAGTGAAGCCACAGATGTATTTCATTTGTAAACTCTTGTGGTGCCTACTGCCTCGGA	ATXN7L3.81
116372	LYPD1.1487	TGCTGTTGACAGTGAGCGACACAAGCAAGAGAGAATTTAATAGTGAAGCCACAGATGTATTAAATTCTCTCTTGCTTGTGGTGCCTACTGCCTCGGA	LYPD1.1487
79873	NUDT18.1263	TGCTGTTGACAGTGAGCGACACAAGGGACAGTGCCTTTAATAGTGAAGCCACAGATGTATTAAAGGCACTGTCCCTTGTGCTGCCTACTGCCTCGGA	NUDT18.1263
80205	CHD9.934	TGCTGTTGACAGTGAGCGACACAAGTGTAGCAGTCATCAATAGTGAAGCCACAGATGTATTGATGACTGCTACACTTGTGGTGCCTACTGCCTCGGA	CHD9.934
23239	PHLPP1.6280	TGCTGTTGACAGTGAGCGACACAATCAGCATGGTTGTATATAGTGAAGCCACAGATGTATATACAACCATGCTGATTGTGGTGCCTACTGCCTCGGA	PHLPP1.6280
3841	KPNA5.1054	TGCTGTTGACAGTGAGCGACACAATGATTATAAAGTTGTATAGTGAAGCCACAGATGTATACAACTTTATAATCATTGTGCTGCCTACTGCCTCGGA	KPNA5.1054
1856	DVL2.1060	TGCTGTTGACAGTGAGCGACACAATGTCTCTCAATATCATTAGTGAAGCCACAGATGTAATGATATTGAGAGACATTGTGGTGCCTACTGCCTCGGA	DVL2.1060
8754	ADAM9.3104	TGCTGTTGACAGTGAGCGACACAATTAAGATGTCATATTATAGTGAAGCCACAGATGTATAATATGACATCTTAATTGTGGTGCCTACTGCCTCGGA	ADAM9.3104
79634	SCRN3.2361	TGCTGTTGACAGTGAGCGACACAATTAGGTTAATAAAGAATAGTGAAGCCACAGATGTATTCTTTATTAACCTAATTGTGCTGCCTACTGCCTCGGA	SCRN3.2361
267	AMFR.3349	TGCTGTTGACAGTGAGCGACACAATTATTGGCAAAGTTTATAGTGAAGCCACAGATGTATAAACTTTGCCAATAATTGTGGTGCCTACTGCCTCGGA	AMFR.3349
5874	RAB27B.835	TGCTGTTGACAGTGAGCGACACACAATTGTTGTTGAGTAATAGTGAAGCCACAGATGTATTACTCAACAACAATTGTGTGGTGCCTACTGCCTCGGA	RAB27B.835
124637	CYB5D1.3709	TGCTGTTGACAGTGAGCGACACACAGTTGCAGCTCAATAATAGTGAAGCCACAGATGTATTATTGAGCTGCAACTGTGTGCTGCCTACTGCCTCGGA	CYB5D1.3709
23232	TBC1D12.4804	TGCTGTTGACAGTGAGCGACACACTATTTCTGTTAGTGTATAGTGAAGCCACAGATGTATACACTAACAGAAATAGTGTGCTGCCTACTGCCTCGGA	TBC1D12.4804
353	APRT.626	TGCTGTTGACAGTGAGCGACACACTGAACCCAATTACACATAGTGAAGCCACAGATGTATGTGTAATTGGGTTCAGTGTGGTGCCTACTGCCTCGGA	APRT.626
84340	GFM2.566	TGCTGTTGACAGTGAGCGACACAGAAAGAATATTGTACTATAGTGAAGCCACAGATGTATAGTACAATATTCTTTCTGTGGTGCCTACTGCCTCGGA	GFM2.566
7776	ZNF236.1134	TGCTGTTGACAGTGAGCGACACAGAATTCAACAAGTTCTATAGTGAAGCCACAGATGTATAGAACTTGTTGAATTCTGTGGTGCCTACTGCCTCGGA	ZNF236.1134
285755	PPIL6.2814	TGCTGTTGACAGTGAGCGACACAGATTCTGTGTTCATTTATAGTGAAGCCACAGATGTATAAATGAACACAGAATCTGTGCTGCCTACTGCCTCGGA	PPIL6.2814
203190	LGI3.950	TGCTGTTGACAGTGAGCGACACAGATTTTGTGTTGTACCATAGTGAAGCCACAGATGTATGGTACAACACAAAATCTGTGGTGCCTACTGCCTCGGA	LGI3.950
1824	DSC2.1820	TGCTGTTGACAGTGAGCGACACAGCAACAGTTACTGTTAATAGTGAAGCCACAGATGTATTAACAGTAACTGTTGCTGTGCTGCCTACTGCCTCGGA	DSC2.1820
26122	EPC2.210	TGCTGTTGACAGTGAGCGACACAGCAAGTGTTTAGAGAAATAGTGAAGCCACAGATGTATTTCTCTAAACACTTGCTGTGCTGCCTACTGCCTCGGA	EPC2.210
7174	TPP2.815	TGCTGTTGACAGTGAGCGACACAGCTGAGATGTTGAATTATAGTGAAGCCACAGATGTATAATTCAACATCTCAGCTGTGCTGCCTACTGCCTCGGA	TPP2.815
23536	ADAT1.861	TGCTGTTGACAGTGAGCGACACAGCTGTGATCTCACTGTATAGTGAAGCCACAGATGTATACAGTGAGATCACAGCTGTGGTGCCTACTGCCTCGGA	ADAT1.861
2185	PTK2B.3670	TGCTGTTGACAGTGAGCGACACAGGATGCTGTGTTGTCAATAGTGAAGCCACAGATGTATTGACAACACAGCATCCTGTGCTGCCTACTGCCTCGGA	PTK2B.3670
50865	HEBP1.322	TGCTGTTGACAGTGAGCGACACAGTAGAAGTGACAGATAATAGTGAAGCCACAGATGTATTATCTGTCACTTCTACTGTGGTGCCTACTGCCTCGGA	HEBP1.322
85015	USP45.3023	TGCTGTTGACAGTGAGCGACACAGTGATAACTATAATATATAGTGAAGCCACAGATGTATATATTATAGTTATCACTGTGGTGCCTACTGCCTCGGA	USP45.3023
57763	ANKRA2.2008	TGCTGTTGACAGTGAGCGACACAGTGTGATTGTTTACAAATAGTGAAGCCACAGATGTATTTGTAAACAATCACACTGTGCTGCCTACTGCCTCGGA	ANKRA2.2008
25821	MTO1.2841	TGCTGTTGACAGTGAGCGACACAGTGTGGATGGATACTTATAGTGAAGCCACAGATGTATAAGTATCCATCCACACTGTGGTGCCTACTGCCTCGGA	MTO1.2841
5108	PCM1.2120	TGCTGTTGACAGTGAGCGACACAGTGTGTTTCTAATAATATAGTGAAGCCACAGATGTATATTATTAGAAACACACTGTGCTGCCTACTGCCTCGGA	PCM1.2120
10671	DCTN6.721	TGCTGTTGACAGTGAGCGACACAGTGTTTATGTACTCTTATAGTGAAGCCACAGATGTATAAGAGTACATAAACACTGTGGTGCCTACTGCCTCGGA	DCTN6.721
23327	NEDD4L.1025	TGCTGTTGACAGTGAGCGACACATACTATGTCAATCATAATAGTGAAGCCACAGATGTATTATGATTGACATAGTATGTGCTGCCTACTGCCTCGGA	NEDD4L.1025
83699	SH3BGRL2.3213	TGCTGTTGACAGTGAGCGACACATAGATGTTTTTATATTATAGTGAAGCCACAGATGTATAATATAAAAACATCTATGTGGTGCCTACTGCCTCGGA	SH3BGRL2.3213
2098	ESD.998	TGCTGTTGACAGTGAGCGACACATCAGACATCATGCTAAATAGTGAAGCCACAGATGTATTTAGCATGATGTCTGATGTGGTGCCTACTGCCTCGGA	ESD.998
23199	KIAA0182.6602	TGCTGTTGACAGTGAGCGACACATGTTTCACACAAGTGTATAGTGAAGCCACAGATGTATACACTTGTGTGAAACATGTGGTGCCTACTGCCTCGGA	KIAA0182.6602
28962	OSTM1.4325	TGCTGTTGACAGTGAGCGACACCAAAATGTTACAACTCTATAGTGAAGCCACAGATGTATAGAGTTGTAACATTTTGGTGCTGCCTACTGCCTCGGA	OSTM1.4325
221264	AKD1.1055	TGCTGTTGACAGTGAGCGACACCAAGATACAGATGGCAAATAGTGAAGCCACAGATGTATTTGCCATCTGTATCTTGGTGCTGCCTACTGCCTCGGA	AKD1.1055
79370	BCL2L14.908	TGCTGTTGACAGTGAGCGACACCAAGTACCTGAAAGAGAATAGTGAAGCCACAGATGTATTCTCTTTCAGGTACTTGGTGCTGCCTACTGCCTCGGA	BCL2L14.908
4249	MGAT5.1458	TGCTGTTGACAGTGAGCGACACCACATTAATGAAATCAAATAGTGAAGCCACAGATGTATTTGATTTCATTAATGTGGTGGTGCCTACTGCCTCGGA	MGAT5.1458
116372	LYPD1.332	TGCTGTTGACAGTGAGCGACACCACCATCCTGTTCCTCAATAGTGAAGCCACAGATGTATTGAGGAACAGGATGGTGGTGCTGCCTACTGCCTCGGA	LYPD1.332
3416	IDE.3347	TGCTGTTGACAGTGAGCGACACCACTGTACTAGTAAATAATAGTGAAGCCACAGATGTATTATTTACTAGTACAGTGGTGGTGCCTACTGCCTCGGA	IDE.3347
25839	COG4.1213	TGCTGTTGACAGTGAGCGACACCAGAAGTGTCTGGACAAATAGTGAAGCCACAGATGTATTTGTCCAGACACTTCTGGTGCTGCCTACTGCCTCGGA	COG4.1213
1822	ATN1.3358	TGCTGTTGACAGTGAGCGACACCAGCAAGATGCTATCCATTAGTGAAGCCACAGATGTAATGGATAGCATCTTGCTGGTGCTGCCTACTGCCTCGGA	ATN1.3358
23036	ZNF292.8602	TGCTGTTGACAGTGAGCGACACCAGCAGTCTGTAAGTCTATAGTGAAGCCACAGATGTATAGACTTACAGACTGCTGGTGGTGCCTACTGCCTCGGA	ZNF292.8602
5095	PCCA.383	TGCTGTTGACAGTGAGCGACACCAGTAAAAGCTACCTCAATAGTGAAGCCACAGATGTATTGAGGTAGCTTTTACTGGTGGTGCCTACTGCCTCGGA	PCCA.383
5777	PTPN6.1380	TGCTGTTGACAGTGAGCGACACCATCATTGTCATCGACATTAGTGAAGCCACAGATGTAATGTCGATGACAATGATGGTGCTGCCTACTGCCTCGGA	PTPN6.1380
51435	SCARA3.1219	TGCTGTTGACAGTGAGCGACACCATCTTCACCAACATCAATAGTGAAGCCACAGATGTATTGATGTTGGTGAAGATGGTGCTGCCTACTGCCTCGGA	SCARA3.1219
55697	VAC14.1822	TGCTGTTGACAGTGAGCGACACCATGAATTCTTACTTTTATAGTGAAGCCACAGATGTATAAAAGTAAGAATTCATGGTGGTGCCTACTGCCTCGGA	VAC14.1822
2185	PTK2B.2859	TGCTGTTGACAGTGAGCGACACCCAGAAACTGCTCAACAATAGTGAAGCCACAGATGTATTGTTGAGCAGTTTCTGGGTGCTGCCTACTGCCTCGGA	PTK2B.2859
157310	PEBP4.669	TGCTGTTGACAGTGAGCGACACCCAGTTCATGACCCAGAATAGTGAAGCCACAGATGTATTCTGGGTCATGAACTGGGTGCTGCCTACTGCCTCGGA	PEBP4.669
4641	MYO1C.919	TGCTGTTGACAGTGAGCGACACCGAGAACCAGCTCAAGTATAGTGAAGCCACAGATGTATACTTGAGCTGGTTCTCGGTGGTGCCTACTGCCTCGGA	MYO1C.919
9583	ENTPD4.1458	TGCTGTTGACAGTGAGCGACACCGAGGATGTGTTACGAATTAGTGAAGCCACAGATGTAATTCGTAACACATCCTCGGTGCTGCCTACTGCCTCGGA	ENTPD4.1458
246269	LACE1.927	TGCTGTTGACAGTGAGCGACACCGGAAGATCTCTATAAAATAGTGAAGCCACAGATGTATTTTATAGAGATCTTCCGGTGGTGCCTACTGCCTCGGA	LACE1.927
3000	GUCY2D.1540	TGCTGTTGACAGTGAGCGACACCGGCTACTTCACATGCAATAGTGAAGCCACAGATGTATTGCATGTGAAGTAGCCGGTGCTGCCTACTGCCTCGGA	GUCY2D.1540
29070	CCDC113.1612	TGCTGTTGACAGTGAGCGACACCGTAATAGTCATAGTATATAGTGAAGCCACAGATGTATATACTATGACTATTACGGTGGTGCCTACTGCCTCGGA	CCDC113.1612
10671	DCTN6.614	TGCTGTTGACAGTGAGCGACACCTAAAGAAGACTATGAAATAGTGAAGCCACAGATGTATTTCATAGTCTTCTTTAGGTGGTGCCTACTGCCTCGGA	DCTN6.614
1135	CHRNA2.1324	TGCTGTTGACAGTGAGCGACACCTACAACAGCAAGAAGTATAGTGAAGCCACAGATGTATACTTCTTGCTGTTGTAGGTGCTGCCTACTGCCTCGGA	CHRNA2.1324
89781	HPS4.1764	TGCTGTTGACAGTGAGCGACACCTACAACTTCACACATTATAGTGAAGCCACAGATGTATAATGTGTGAAGTTGTAGGTGCTGCCTACTGCCTCGGA	HPS4.1764
123775	C16orf46.636	TGCTGTTGACAGTGAGCGACACCTACTTTCGAGCAGAGAATAGTGAAGCCACAGATGTATTCTCTGCTCGAAAGTAGGTGGTGCCTACTGCCTCGGA	C16orf46.636
55328	RNLS.459	TGCTGTTGACAGTGAGCGACACCTCAAGGAATTTCTTCAATAGTGAAGCCACAGATGTATTGAAGAAATTCCTTGAGGTGCTGCCTACTGCCTCGGA	RNLS.459
5433	POLR2D.1498	TGCTGTTGACAGTGAGCGACACCTCCAAGATAACAAAGAATAGTGAAGCCACAGATGTATTCTTTGTTATCTTGGAGGTGCTGCCTACTGCCTCGGA	POLR2D.1498
9513	FXR2.545	TGCTGTTGACAGTGAGCGACACCTCCAGCTGACTATAATATAGTGAAGCCACAGATGTATATTATAGTCAGCTGGAGGTGGTGCCTACTGCCTCGGA	FXR2.545
23221	RHOBTB2.872	TGCTGTTGACAGTGAGCGACACCTCTTCCTCCAAGTTCTATAGTGAAGCCACAGATGTATAGAACTTGGAGGAAGAGGTGGTGCCTACTGCCTCGGA	RHOBTB2.872
9583	ENTPD4.2014	TGCTGTTGACAGTGAGCGACACGAAGACTCAAAAGGAAAATAGTGAAGCCACAGATGTATTTTCCTTTTGAGTCTTCGTGGTGCCTACTGCCTCGGA	ENTPD4.2014
9709	HERPUD1.873	TGCTGTTGACAGTGAGCGACACGACAGTACTACATGCAATTAGTGAAGCCACAGATGTAATTGCATGTAGTACTGTCGTGCTGCCTACTGCCTCGGA	HERPUD1.873
5611	DNAJC3.3567	TGCTGTTGACAGTGAGCGACACGACAGTTGCCAACAACAATAGTGAAGCCACAGATGTATTGTTGTTGGCAACTGTCGTGCTGCCTACTGCCTCGGA	DNAJC3.3567
84138	SLC7A6OS.950	TGCTGTTGACAGTGAGCGACACGACCTGGATTCAGACTGATAGTGAAGCCACAGATGTATCAGTCTGAATCCAGGTCGTGGTGCCTACTGCCTCGGA	SLC7A6OS.950
4775	NFATC3.345	TGCTGTTGACAGTGAGCGACACGACGAGCTCGACTTCAAATAGTGAAGCCACAGATGTATTTGAAGTCGAGCTCGTCGTGGTGCCTACTGCCTCGGA	NFATC3.345
10194	TSHZ1.1908	TGCTGTTGACAGTGAGCGACACGACTTCTGAAGAAAAGAATAGTGAAGCCACAGATGTATTCTTTTCTTCAGAAGTCGTGGTGCCTACTGCCTCGGA	TSHZ1.1908
9639	ARHGEF10.3768	TGCTGTTGACAGTGAGCGACACGAGAAAGACAAGGACAAATAGTGAAGCCACAGATGTATTTGTCCTTGTCTTTCTCGTGCTGCCTACTGCCTCGGA	ARHGEF10.3768
540	ATP7B.3060	TGCTGTTGACAGTGAGCGACACGAGATGAAAGGACAGACATAGTGAAGCCACAGATGTATGTCTGTCCTTTCATCTCGTGGTGCCTACTGCCTCGGA	ATP7B.3060
7776	ZNF236.6936	TGCTGTTGACAGTGAGCGACACGAGCACTTCAGATCAGTATAGTGAAGCCACAGATGTATACTGATCTGAAGTGCTCGTGGTGCCTACTGCCTCGGA	ZNF236.6936
51175	TUBE1.321	TGCTGTTGACAGTGAGCGACACGAGCAGTCTTGATTGATATAGTGAAGCCACAGATGTATATCAATCAAGACTGCTCGTGCTGCCTACTGCCTCGGA	TUBE1.321
2137	EXTL3.1259	TGCTGTTGACAGTGAGCGACACGAGCTAACGTTTATGTTATAGTGAAGCCACAGATGTATAACATAAACGTTAGCTCGTGCTGCCTACTGCCTCGGA	EXTL3.1259
1012	CDH13.1168	TGCTGTTGACAGTGAGCGACACGATCATGATCGATGACAATAGTGAAGCCACAGATGTATTGTCATCGATCATGATCGTGGTGCCTACTGCCTCGGA	CDH13.1168
57659	ZBTB4.5553	TGCTGTTGACAGTGAGCGACACGCAAAATTTAGAATTCTATAGTGAAGCCACAGATGTATAGAATTCTAAATTTTGCGTGCTGCCTACTGCCTCGGA	ZBTB4.5553
80004	ESRP2.3129	TGCTGTTGACAGTGAGCGACACGCATTAAATGGTACAGAATAGTGAAGCCACAGATGTATTCTGTACCATTTAATGCGTGCTGCCTACTGCCTCGGA	ESRP2.3129
51647	FAM96B.182	TGCTGTTGACAGTGAGCGACACGCGAGATCTTCGATCTGATAGTGAAGCCACAGATGTATCAGATCGAAGATCTCGCGTGCTGCCTACTGCCTCGGA	FAM96B.182
10014	HDAC5.3474	TGCTGTTGACAGTGAGCGACACGCTAGAGAAAGTCATCGATAGTGAAGCCACAGATGTATCGATGACTTTCTCTAGCGTGGTGCCTACTGCCTCGGA	HDAC5.3474
4157	MC1R.1909	TGCTGTTGACAGTGAGCGACACGCTCTTCATCGCCTACTATAGTGAAGCCACAGATGTATAGTAGGCGATGAAGAGCGTGCTGCCTACTGCCTCGGA	MC1R.1909
55290	BRF2.548	TGCTGTTGACAGTGAGCGACACGCTGTTGTATGCAGATTTTAGTGAAGCCACAGATGTAAAATCTGCATACAACAGCGTGCTGCCTACTGCCTCGGA	BRF2.548

## Sheet: Pool9
80152	CENPT.205	TGCTGTTGACAGTGAGCGACACGGAAGACTCAGAAACCAATAGTGAAGCCACAGATGTATTGGTTTCTGAGTCTTCCGTGGTGCCTACTGCCTCGGA	CENPT.205
51693	TRAPPC2L.243	TGCTGTTGACAGTGAGCGACACGGAGGACTACAAGGTATATAGTGAAGCCACAGATGTATATACCTTGTAGTCCTCCGTGGTGCCTACTGCCTCGGA	TRAPPC2L.243
84071	ARMC2.1609	TGCTGTTGACAGTGAGCGACACGGCAATGGAACAGTACAATAGTGAAGCCACAGATGTATTGTACTGTTCCATTGCCGTGCTGCCTACTGCCTCGGA	ARMC2.1609
374868	ATP9B.1959	TGCTGTTGACAGTGAGCGACACGGCAGAAATCACATTCTATAGTGAAGCCACAGATGTATAGAATGTGATTTCTGCCGTGGTGCCTACTGCCTCGGA	ATP9B.1959
653319	KIAA0895L.1295	TGCTGTTGACAGTGAGCGACACGGCTGTGCTGGAAAAGTATAGTGAAGCCACAGATGTATACTTTTCCAGCACAGCCGTGGTGCCTACTGCCTCGGA	KIAA0895L.1295
3985	LIMK2.946	TGCTGTTGACAGTGAGCGACACGGGCAAAGTGATGGTCATTAGTGAAGCCACAGATGTAATGACCATCACTTTGCCCGTGGTGCCTACTGCCTCGGA	LIMK2.946
8451	CUL4A.1186	TGCTGTTGACAGTGAGCGACACGGTAAAGATGTCTTTGAATAGTGAAGCCACAGATGTATTCAAAGACATCTTTACCGTGGTGCCTACTGCCTCGGA	CUL4A.1186
79791	FBXO31.586	TGCTGTTGACAGTGAGCGACACGTCGATGACCCTATGAGATAGTGAAGCCACAGATGTATCTCATAGGGTCATCGACGTGGTGCCTACTGCCTCGGA	FBXO31.586
79621	RNASEH2B.371	TGCTGTTGACAGTGAGCGACACGTGTTCCTGGTTTCAGAATAGTGAAGCCACAGATGTATTCTGAAACCAGGAACACGTGCTGCCTACTGCCTCGGA	RNASEH2B.371
2653	GCSH.1474	TGCTGTTGACAGTGAGCGACACGTTCAGGTTTCCACTTAATAGTGAAGCCACAGATGTATTAAGTGGAAACCTGAACGTGGTGCCTACTGCCTCGGA	GCSH.1474
2114	ETS2.2654	TGCTGTTGACAGTGAGCGACACGTTCTTCTGTGTGATTAATAGTGAAGCCACAGATGTATTAATCACACAGAAGAACGTGGTGCCTACTGCCTCGGA	ETS2.2654
55893	ZNF395.4480	TGCTGTTGACAGTGAGCGACACGTTGTCATTGTGAGTCTATAGTGAAGCCACAGATGTATAGACTCACAATGACAACGTGGTGCCTACTGCCTCGGA	ZNF395.4480
83716	CRISPLD2.4479	TGCTGTTGACAGTGAGCGACACGTTGTTGCAATTGTTTCATAGTGAAGCCACAGATGTATGAAACAATTGCAACAACGTGGTGCCTACTGCCTCGGA	CRISPLD2.4479
1147	CHUK.1350	TGCTGTTGACAGTGAGCGACACTATGTGTCTGGACTAAAATAGTGAAGCCACAGATGTATTTTAGTCCAGACACATAGTGCTGCCTACTGCCTCGGA	CHUK.1350
23406	COTL1.1781	TGCTGTTGACAGTGAGCGACACTCAGACAGTTTACAGAAATAGTGAAGCCACAGATGTATTTCTGTAAACTGTCTGAGTGCTGCCTACTGCCTCGGA	COTL1.1781
2806	GOT2.1863	TGCTGTTGACAGTGAGCGACACTGCAGAAATGATGTTTTATAGTGAAGCCACAGATGTATAAAACATCATTTCTGCAGTGCTGCCTACTGCCTCGGA	GOT2.1863
8079	MLF2.379	TGCTGTTGACAGTGAGCGACACTGTCATCTCCTACTCCAATAGTGAAGCCACAGATGTATTGGAGTAGGAGATGACAGTGGTGCCTACTGCCTCGGA	MLF2.379
3257	HPS1.238	TGCTGTTGACAGTGAGCGACACTGTGCTTGCCAAGATGAATAGTGAAGCCACAGATGTATTCATCTTGGCAAGCACAGTGGTGCCTACTGCCTCGGA	HPS1.238
55250	ELP2.2313	TGCTGTTGACAGTGAGCGACACTGTGTAGAAACAAGTCAATAGTGAAGCCACAGATGTATTGACTTGTTTCTACACAGTGGTGCCTACTGCCTCGGA	ELP2.2313
91137	SLC25A46.2185	TGCTGTTGACAGTGAGCGACACTGTTAAGAGAGAATATAATAGTGAAGCCACAGATGTATTATATTCTCTCTTAACAGTGGTGCCTACTGCCTCGGA	SLC25A46.2185
81602	CDADC1.435	TGCTGTTGACAGTGAGCGACACTGTTCTAGTGAAGATTTATAGTGAAGCCACAGATGTATAAATCTTCACTAGAACAGTGGTGCCTACTGCCTCGGA	CDADC1.435
55290	BRF2.584	TGCTGTTGACAGTGAGCGACACTTACATGCAGATAGTGAATAGTGAAGCCACAGATGTATTCACTATCTGCATGTAAGTGCTGCCTACTGCCTCGGA	BRF2.584
9882	TBC1D4.2964	TGCTGTTGACAGTGAGCGACAGAAAAGTTAAATTAGACTATAGTGAAGCCACAGATGTATAGTCTAATTTAACTTTTCTGGTGCCTACTGCCTCGGA	TBC1D4.2964
9818	NUPL1.1010	TGCTGTTGACAGTGAGCGACAGAAACAAGTTCAAGAAGAATAGTGAAGCCACAGATGTATTCTTCTTGAACTTGTTTCTGCTGCCTACTGCCTCGGA	NUPL1.1010
1910	EDNRB.1345	TGCTGTTGACAGTGAGCGACAGAAAGAAAGAGCAATAATATAGTGAAGCCACAGATGTATATTATTGCTCTTTCTTTCTGGTGCCTACTGCCTCGGA	EDNRB.1345
28987	NOB1.1229	TGCTGTTGACAGTGAGCGACAGAAAGAAGTTTGTGAAGAATAGTGAAGCCACAGATGTATTCTTCACAAACTTCTTTCTGGTGCCTACTGCCTCGGA	NOB1.1229
51031	GLOD4.699	TGCTGTTGACAGTGAGCGACAGAAAGAGTTGCCAGACTTATAGTGAAGCCACAGATGTATAAGTCTGGCAACTCTTTCTGGTGCCTACTGCCTCGGA	GLOD4.699
23091	ZC3H13.2759	TGCTGTTGACAGTGAGCGACAGAAAGGAAAGAGAGTTCAATAGTGAAGCCACAGATGTATTGAACTCTCTTTCCTTTCTGGTGCCTACTGCCTCGGA	ZC3H13.2759
8880	FUBP1.521	TGCTGTTGACAGTGAGCGACAGAAAGGTCCTGTATGTTAATAGTGAAGCCACAGATGTATTAACATACAGGACCTTTCTGGTGCCTACTGCCTCGGA	FUBP1.521
1615	DARS.2192	TGCTGTTGACAGTGAGCGACAGAAAGTATCAGTTCTTAAATAGTGAAGCCACAGATGTATTTAAGAACTGATACTTTCTGGTGCCTACTGCCTCGGA	DARS.2192
154313	C6orf165.1775	TGCTGTTGACAGTGAGCGACAGAAAGTTACTCACTCAGTATAGTGAAGCCACAGATGTATACTGAGTGAGTAACTTTCTGGTGCCTACTGCCTCGGA	C6orf165.1775
8897	MTMR3.7882	TGCTGTTGACAGTGAGCGACAGAAAGTTGTTCTAAGTTGATAGTGAAGCCACAGATGTATCAACTTAGAACAACTTTCTGGTGCCTACTGCCTCGGA	MTMR3.7882
2806	GOT2.1868	TGCTGTTGACAGTGAGCGACAGAAATGATGTTTTATGAAATAGTGAAGCCACAGATGTATTTCATAAAACATCATTTCTGCTGCCTACTGCCTCGGA	GOT2.1868
8139	GAN.4303	TGCTGTTGACAGTGAGCGACAGAAATTAGATAATGTTTTATAGTGAAGCCACAGATGTATAAAACATTATCTAATTTCTGCTGCCTACTGCCTCGGA	GAN.4303
1459	CSNK2A2.1245	TGCTGTTGACAGTGAGCGACAGAACAAGAACCAAATCAAATAGTGAAGCCACAGATGTATTTGATTTGGTTCTTGTTCTGCTGCCTACTGCCTCGGA	CSNK2A2.1245
8720	MBTPS1.2299	TGCTGTTGACAGTGAGCGACAGAACAGACTTCAACAGTAATAGTGAAGCCACAGATGTATTACTGTTGAAGTCTGTTCTGCTGCCTACTGCCTCGGA	MBTPS1.2299
27249	MMADHC.517	TGCTGTTGACAGTGAGCGACAGAACCTTTATCAAGTGAAATAGTGAAGCCACAGATGTATTTCACTTGATAAAGGTTCTGCTGCCTACTGCCTCGGA	MMADHC.517
56647	BCCIP.296	TGCTGTTGACAGTGAGCGACAGAACTAACAGATCTCTTAATAGTGAAGCCACAGATGTATTAAGAGATCTGTTAGTTCTGCTGCCTACTGCCTCGGA	BCCIP.296
4093	SMAD9.5292	TGCTGTTGACAGTGAGCGACAGAACTGTATGACAAGTTTATAGTGAAGCCACAGATGTATAAACTTGTCATACAGTTCTGCTGCCTACTGCCTCGGA	SMAD9.5292
54826	GIN1.3513	TGCTGTTGACAGTGAGCGACAGAACTGTGAGACAATAAAATAGTGAAGCCACAGATGTATTTTATTGTCTCACAGTTCTGGTGCCTACTGCCTCGGA	GIN1.3513
57038	RARS2.431	TGCTGTTGACAGTGAGCGACAGAAGAAGATTGTGGTTGAATAGTGAAGCCACAGATGTATTCAACCACAATCTTCTTCTGGTGCCTACTGCCTCGGA	RARS2.431
118932	ANKRD22.1506	TGCTGTTGACAGTGAGCGACAGAAGAATCAAATTATTAAATAGTGAAGCCACAGATGTATTTAATAATTTGATTCTTCTGCTGCCTACTGCCTCGGA	ANKRD22.1506
55122	AKIRIN2.861	TGCTGTTGACAGTGAGCGACAGAAGAGAAGACATTTAGAATAGTGAAGCCACAGATGTATTCTAAATGTCTTCTCTTCTGCTGCCTACTGCCTCGGA	AKIRIN2.861
5433	POLR2D.859	TGCTGTTGACAGTGAGCGACAGAAGATAGTAGACTTTATATAGTGAAGCCACAGATGTATATAAAGTCTACTATCTTCTGGTGCCTACTGCCTCGGA	POLR2D.859
91137	SLC25A46.1597	TGCTGTTGACAGTGAGCGACAGAAGCAAAATTTTATTATATAGTGAAGCCACAGATGTATATAATAAAATTTTGCTTCTGCTGCCTACTGCCTCGGA	SLC25A46.1597
84154	RPF2.825	TGCTGTTGACAGTGAGCGACAGAAGCAAGACCTAAGCAAATAGTGAAGCCACAGATGTATTTGCTTAGGTCTTGCTTCTGCTGCCTACTGCCTCGGA	RPF2.825
7167	TPI1.202	TGCTGTTGACAGTGAGCGACAGAAGCTAGATCCCAAGATTTAGTGAAGCCACAGATGTAAATCTTGGGATCTAGCTTCTGCTGCCTACTGCCTCGGA	TPI1.202
83693	HSDL1.2323	TGCTGTTGACAGTGAGCGACAGAAGCTAGTAGATTGGTTATAGTGAAGCCACAGATGTATAACCAATCTACTAGCTTCTGCTGCCTACTGCCTCGGA	HSDL1.2323
2045	EPHA7.2602	TGCTGTTGACAGTGAGCGACAGAAGCTGTCTATACAACTATAGTGAAGCCACAGATGTATAGTTGTATAGACAGCTTCTGGTGCCTACTGCCTCGGA	EPHA7.2602
84549	MAK16.3049	TGCTGTTGACAGTGAGCGACAGAAGCTTGGTTCTACTGTATAGTGAAGCCACAGATGTATACAGTAGAACCAAGCTTCTGGTGCCTACTGCCTCGGA	MAK16.3049
84916	CIRH1A.303	TGCTGTTGACAGTGAGCGACAGAAGGACAGCGACTCTTTATAGTGAAGCCACAGATGTATAAAGAGTCGCTGTCCTTCTGCTGCCTACTGCCTCGGA	CIRH1A.303
246269	LACE1.1512	TGCTGTTGACAGTGAGCGACAGAAGGACTCTCCATGTTTATAGTGAAGCCACAGATGTATAAACATGGAGAGTCCTTCTGCTGCCTACTGCCTCGGA	LACE1.1512
339745	SPOPL.1632	TGCTGTTGACAGTGAGCGACAGAAGGATTCTAATACACAATAGTGAAGCCACAGATGTATTGTGTATTAGAATCCTTCTGGTGCCTACTGCCTCGGA	SPOPL.1632
3985	LIMK2.1169	TGCTGTTGACAGTGAGCGACAGAAGGTCAGGTTTGCCAAATAGTGAAGCCACAGATGTATTTGGCAAACCTGACCTTCTGCTGCCTACTGCCTCGGA	LIMK2.1169
130013	ACMSD.235	TGCTGTTGACAGTGAGCGACAGAAGTTCGTATTAGAGAAATAGTGAAGCCACAGATGTATTTCTCTAATACGAACTTCTGGTGCCTACTGCCTCGGA	ACMSD.235
84064	HDHD2.371	TGCTGTTGACAGTGAGCGACAGAAGTTTACTAGAGCGGAATAGTGAAGCCACAGATGTATTCCGCTCTAGTAAACTTCTGGTGCCTACTGCCTCGGA	HDHD2.371
9306	SOCS6.1853	TGCTGTTGACAGTGAGCGACAGAATAGACTTAATTCAGAATAGTGAAGCCACAGATGTATTCTGAATTAAGTCTATTCTGGTGCCTACTGCCTCGGA	SOCS6.1853
51729	WBP11.2271	TGCTGTTGACAGTGAGCGACAGAATAGATCAGTTATTGAATAGTGAAGCCACAGATGTATTCAATAACTGATCTATTCTGGTGCCTACTGCCTCGGA	WBP11.2271
116068	LYSMD3.2421	TGCTGTTGACAGTGAGCGACAGAATGATTCTTCAATAGAATAGTGAAGCCACAGATGTATTCTATTGAAGAATCATTCTGGTGCCTACTGCCTCGGA	LYSMD3.2421
10166	SLC25A15.3369	TGCTGTTGACAGTGAGCGACAGAATGTACATGTTGTACAATAGTGAAGCCACAGATGTATTGTACAACATGTACATTCTGCTGCCTACTGCCTCGGA	SLC25A15.3369
221294	NT5DC1.3005	TGCTGTTGACAGTGAGCGACAGAATGTCACTGGAATATTATAGTGAAGCCACAGATGTATAATATTCCAGTGACATTCTGGTGCCTACTGCCTCGGA	NT5DC1.3005
1459	CSNK2A2.1467	TGCTGTTGACAGTGAGCGACAGAATGTTGTTGGTTACTGTTAGTGAAGCCACAGATGTAACAGTAACCAACAACATTCTGCTGCCTACTGCCTCGGA	CSNK2A2.1467
4356	MPP3.2276	TGCTGTTGACAGTGAGCGACAGAATGTTTAAGCTTTTTAATAGTGAAGCCACAGATGTATTAAAAAGCTTAAACATTCTGCTGCCTACTGCCTCGGA	MPP3.2276
25957	SFRS18.1889	TGCTGTTGACAGTGAGCGACAGAATTAAAATAGAGAGCAATAGTGAAGCCACAGATGTATTGCTCTCTATTTTAATTCTGCTGCCTACTGCCTCGGA	SFRS18.1889
10206	TRIM13.1431	TGCTGTTGACAGTGAGCGACAGAATTTGTGTGCAAATATATAGTGAAGCCACAGATGTATATATTTGCACACAAATTCTGCTGCCTACTGCCTCGGA	TRIM13.1431
55239	OGFOD1.2691	TGCTGTTGACAGTGAGCGACAGAATTTTGTTCTTCTCATATAGTGAAGCCACAGATGTATATGAGAAGAACAAAATTCTGCTGCCTACTGCCTCGGA	OGFOD1.2691
80205	CHD9.3042	TGCTGTTGACAGTGAGCGACAGACAAATGATACAGCAATATAGTGAAGCCACAGATGTATATTGCTGTATCATTTGTCTGCTGCCTACTGCCTCGGA	CHD9.3042
5198	PFAS.4565	TGCTGTTGACAGTGAGCGACAGACAAATTCAGCAATAGTATAGTGAAGCCACAGATGTATACTATTGCTGAATTTGTCTGCTGCCTACTGCCTCGGA	PFAS.4565
8558	CDK10.190	TGCTGTTGACAGTGAGCGACAGACAGATGAGATTGTCGCATAGTGAAGCCACAGATGTATGCGACAATCTCATCTGTCTGGTGCCTACTGCCTCGGA	CDK10.190
23518	R3HDM1.2412	TGCTGTTGACAGTGAGCGACAGACAGGTTATCAAGTTATATAGTGAAGCCACAGATGTATATAACTTGATAACCTGTCTGCTGCCTACTGCCTCGGA	R3HDM1.2412
9874	TLK1.3073	TGCTGTTGACAGTGAGCGACAGACAGTCATTAACAATCAATAGTGAAGCCACAGATGTATTGATTGTTAATGACTGTCTGCTGCCTACTGCCTCGGA	TLK1.3073
25842	ASF1A.1286	TGCTGTTGACAGTGAGCGACAGACAGTCTTTGGACCACTATAGTGAAGCCACAGATGTATAGTGGTCCAAAGACTGTCTGGTGCCTACTGCCTCGGA	ASF1A.1286
8881	CDC16.1809	TGCTGTTGACAGTGAGCGACAGACATTAAAGACAAATTAATAGTGAAGCCACAGATGTATTAATTTGTCTTTAATGTCTGCTGCCTACTGCCTCGGA	CDC16.1809
66036	MTMR9.5881	TGCTGTTGACAGTGAGCGACAGACCTAGTATTCTAAGTTATAGTGAAGCCACAGATGTATAACTTAGAATACTAGGTCTGGTGCCTACTGCCTCGGA	MTMR9.5881
25998	IBTK.1622	TGCTGTTGACAGTGAGCGACAGACTATCAGTGCAAGAAGATAGTGAAGCCACAGATGTATCTTCTTGCACTGATAGTCTGCTGCCTACTGCCTCGGA	IBTK.1622
10892	MALT1.2242	TGCTGTTGACAGTGAGCGACAGACTCAGTTCACTGCAAAATAGTGAAGCCACAGATGTATTTTGCAGTGAACTGAGTCTGGTGCCTACTGCCTCGGA	MALT1.2242
29760	BLNK.1457	TGCTGTTGACAGTGAGCGACAGACTGAAGTATGCAGTTAATAGTGAAGCCACAGATGTATTAACTGCATACTTCAGTCTGGTGCCTACTGCCTCGGA	BLNK.1457
23332	CLASP1.2852	TGCTGTTGACAGTGAGCGACAGACTGAGGATGTAGCAGAATAGTGAAGCCACAGATGTATTCTGCTACATCCTCAGTCTGCTGCCTACTGCCTCGGA	CLASP1.2852
162239	ZFP1.553	TGCTGTTGACAGTGAGCGACAGACTGATGAGTGTAATGAATAGTGAAGCCACAGATGTATTCATTACACTCATCAGTCTGCTGCCTACTGCCTCGGA	ZFP1.553
23033	DOPEY1.5866	TGCTGTTGACAGTGAGCGACAGACTGTAAAAGAAGTTTTATAGTGAAGCCACAGATGTATAAAACTTCTTTTACAGTCTGGTGCCTACTGCCTCGGA	DOPEY1.5866
22984	PDCD11.3536	TGCTGTTGACAGTGAGCGACAGACTGTTACTTGCTTCTTATAGTGAAGCCACAGATGTATAAGAAGCAAGTAACAGTCTGGTGCCTACTGCCTCGGA	PDCD11.3536
80185	C8orf41.1432	TGCTGTTGACAGTGAGCGACAGACTTGTGGTCTTACTGAATAGTGAAGCCACAGATGTATTCAGTAAGACCACAAGTCTGCTGCCTACTGCCTCGGA	C8orf41.1432
55578	FAM48A.769	TGCTGTTGACAGTGAGCGACAGACTTTAATTTGTGATGTATAGTGAAGCCACAGATGTATACATCACAAATTAAAGTCTGCTGCCTACTGCCTCGGA	FAM48A.769
80777	CYB5B.351	TGCTGTTGACAGTGAGCGACAGAGAAATGCTAAAGCAGTATAGTGAAGCCACAGATGTATACTGCTTTAGCATTTCTCTGGTGCCTACTGCCTCGGA	CYB5B.351
4089	SMAD4.2582	TGCTGTTGACAGTGAGCGACAGAGAAGTTCTCAAAGTTAATAGTGAAGCCACAGATGTATTAACTTTGAGAACTTCTCTGCTGCCTACTGCCTCGGA	SMAD4.2582
57610	RANBP10.4938	TGCTGTTGACAGTGAGCGACAGAGAATTGTCAGAGCTGAATAGTGAAGCCACAGATGTATTCAGCTCTGACAATTCTCTGCTGCCTACTGCCTCGGA	RANBP10.4938
5048	PAFAH1B1.582	TGCTGTTGACAGTGAGCGACAGAGACAACGAGATGAACTATAGTGAAGCCACAGATGTATAGTTCATCTCGTTGTCTCTGGTGCCTACTGCCTCGGA	PAFAH1B1.582
1960	EGR3.3087	TGCTGTTGACAGTGAGCGACAGAGACAGTATTTTGCTGAATAGTGAAGCCACAGATGTATTCAGCAAAATACTGTCTCTGCTGCCTACTGCCTCGGA	EGR3.3087
8563	THOC5.163	TGCTGTTGACAGTGAGCGACAGAGACTATGAGTTATACAATAGTGAAGCCACAGATGTATTGTATAACTCATAGTCTCTGCTGCCTACTGCCTCGGA	THOC5.163
94137	RP1L1.5478	TGCTGTTGACAGTGAGCGACAGAGACTCAACAGAGACAAATAGTGAAGCCACAGATGTATTTGTCTCTGTTGAGTCTCTGGTGCCTACTGCCTCGGA	RP1L1.5478
22881	ANKRD6.4216	TGCTGTTGACAGTGAGCGACAGAGACTCATTAGATTGCAATAGTGAAGCCACAGATGTATTGCAATCTAATGAGTCTCTGGTGCCTACTGCCTCGGA	ANKRD6.4216
55914	ERBB2IP.3770	TGCTGTTGACAGTGAGCGACAGAGAGAACTATGTCAGTTATAGTGAAGCCACAGATGTATAACTGACATAGTTCTCTCTGGTGCCTACTGCCTCGGA	ERBB2IP.3770
653319	KIAA0895L.3366	TGCTGTTGACAGTGAGCGACAGAGAGAAGCCAGACAATTATAGTGAAGCCACAGATGTATAATTGTCTGGCTTCTCTCTGGTGCCTACTGCCTCGGA	KIAA0895L.3366
23332	CLASP1.1412	TGCTGTTGACAGTGAGCGACAGAGAGTAAATGCTCTAAAATAGTGAAGCCACAGATGTATTTTAGAGCATTTACTCTCTGCTGCCTACTGCCTCGGA	CLASP1.1412
25825	BACE2.1343	TGCTGTTGACAGTGAGCGACAGAGAGTATAACGCAGACAATAGTGAAGCCACAGATGTATTGTCTGCGTTATACTCTCTGCTGCCTACTGCCTCGGA	BACE2.1343
9874	TLK1.1194	TGCTGTTGACAGTGAGCGACAGAGAGTATAGAATACACAATAGTGAAGCCACAGATGTATTGTGTATTCTATACTCTCTGCTGCCTACTGCCTCGGA	TLK1.1194
84549	MAK16.625	TGCTGTTGACAGTGAGCGACAGAGAGTGACTCTTCAGATATAGTGAAGCCACAGATGTATATCTGAAGAGTCACTCTCTGCTGCCTACTGCCTCGGA	MAK16.625
79613	TMCO7.4627	TGCTGTTGACAGTGAGCGACAGAGAGTTAGAACAAATCTATAGTGAAGCCACAGATGTATAGATTTGTTCTAACTCTCTGCTGCCTACTGCCTCGGA	TMCO7.4627
29079	MED4.1866	TGCTGTTGACAGTGAGCGACAGAGATAATATCAATTCATATAGTGAAGCCACAGATGTATATGAATTGATATTATCTCTGGTGCCTACTGCCTCGGA	MED4.1866
7259	TSPYL1.1181	TGCTGTTGACAGTGAGCGACAGAGATGTTAAGGTACATAATAGTGAAGCCACAGATGTATTATGTACCTTAACATCTCTGCTGCCTACTGCCTCGGA	TSPYL1.1181

## Sheet: Pool10
2071	ERCC3.2125	TGCTGTTGACAGTGAGCGACAGAGATTCTTGGTAGATCAATAGTGAAGCCACAGATGTATTGATCTACCAAGAATCTCTGCTGCCTACTGCCTCGGA	ERCC3.2125
23563	CHST5.3197	TGCTGTTGACAGTGAGCGACAGAGCAAGACTCTATCAAAATAGTGAAGCCACAGATGTATTTTGATAGAGTCTTGCTCTGCTGCCTACTGCCTCGGA	CHST5.3197
4199	ME1.1516	TGCTGTTGACAGTGAGCGACAGAGCAGTGCTACAAAATAATAGTGAAGCCACAGATGTATTATTTTGTAGCACTGCTCTGCTGCCTACTGCCTCGGA	ME1.1516
2874	GPS2.429	TGCTGTTGACAGTGAGCGACAGAGCCTGACTGTTCACACATAGTGAAGCCACAGATGTATGTGTGAACAGTCAGGCTCTGCTGCCTACTGCCTCGGA	GPS2.429
22836	RHOBTB3.4869	TGCTGTTGACAGTGAGCGACAGAGCTAGTCAGAAGAGAAATAGTGAAGCCACAGATGTATTTCTCTTCTGACTAGCTCTGGTGCCTACTGCCTCGGA	RHOBTB3.4869
9841	ZBTB24.711	TGCTGTTGACAGTGAGCGACAGAGGAAGAAATACAGTTAATAGTGAAGCCACAGATGTATTAACTGTATTTCTTCCTCTGCTGCCTACTGCCTCGGA	ZBTB24.711
728340	GTF2H2C.173	TGCTGTTGACAGTGAGCGACAGAGGAAGATTATTGAATAATAGTGAAGCCACAGATGTATTATTCAATAATCTTCCTCTGCTGCCTACTGCCTCGGA	GTF2H2C.173
80005	DOCK5.3624	TGCTGTTGACAGTGAGCGACAGAGGAGACGAACAATACAATAGTGAAGCCACAGATGTATTGTATTGTTCGTCTCCTCTGCTGCCTACTGCCTCGGA	DOCK5.3624
29760	BLNK.527	TGCTGTTGACAGTGAGCGACAGAGGCGAGTATATAGACAATAGTGAAGCCACAGATGTATTGTCTATATACTCGCCTCTGGTGCCTACTGCCTCGGA	BLNK.527
84138	SLC7A6OS.835	TGCTGTTGACAGTGAGCGACAGAGGCTCTGCTGACTACAATAGTGAAGCCACAGATGTATTGTAGTCAGCAGAGCCTCTGGTGCCTACTGCCTCGGA	SLC7A6OS.835
8763	CD164.1371	TGCTGTTGACAGTGAGCGACAGAGGCTTTAAGTAGTTTAATAGTGAAGCCACAGATGTATTAAACTACTTAAAGCCTCTGCTGCCTACTGCCTCGGA	CD164.1371
8797	TNFRSF10A.743	TGCTGTTGACAGTGAGCGACAGAGGGATGGTCAAGGTCAATAGTGAAGCCACAGATGTATTGACCTTGACCATCCCTCTGGTGCCTACTGCCTCGGA	TNFRSF10A.743
23221	RHOBTB2.3973	TGCTGTTGACAGTGAGCGACAGAGGTTAAATCCTCATCAATAGTGAAGCCACAGATGTATTGATGAGGATTTAACCTCTGGTGCCTACTGCCTCGGA	RHOBTB2.3973
27249	MMADHC.638	TGCTGTTGACAGTGAGCGACAGAGTAGAGTGTGCAATACATAGTGAAGCCACAGATGTATGTATTGCACACTCTACTCTGGTGCCTACTGCCTCGGA	MMADHC.638
84545	MRPL43.295	TGCTGTTGACAGTGAGCGACAGAGTAGTGGCCGAATACCTTAGTGAAGCCACAGATGTAAGGTATTCGGCCACTACTCTGGTGCCTACTGCCTCGGA	MRPL43.295
23097	CDK19.2972	TGCTGTTGACAGTGAGCGACAGAGTCAAAAGGAAATGTAATAGTGAAGCCACAGATGTATTACATTTCCTTTTGACTCTGGTGCCTACTGCCTCGGA	CDK19.2972
79791	FBXO31.3139	TGCTGTTGACAGTGAGCGACAGAGTCAGAGAATTGGCAAATAGTGAAGCCACAGATGTATTTGCCAATTCTCTGACTCTGGTGCCTACTGCCTCGGA	FBXO31.3139
6575	SLC20A2.3283	TGCTGTTGACAGTGAGCGACAGAGTCAGTTTCTATCCCAATAGTGAAGCCACAGATGTATTGGGATAGAAACTGACTCTGGTGCCTACTGCCTCGGA	SLC20A2.3283
115548	FCHO2.2972	TGCTGTTGACAGTGAGCGACAGAGTCCAAGTTGTATGCAATAGTGAAGCCACAGATGTATTGCATACAACTTGGACTCTGGTGCCTACTGCCTCGGA	FCHO2.2972
1801	DPH1.1862	TGCTGTTGACAGTGAGCGACAGAGTGAAAGATCAAGAAATTAGTGAAGCCACAGATGTAATTTCTTGATCTTTCACTCTGCTGCCTACTGCCTCGGA	DPH1.1862
400569	MED11.54	TGCTGTTGACAGTGAGCGACAGAGTGATAATGGCTACCTATAGTGAAGCCACAGATGTATAGGTAGCCATTATCACTCTGGTGCCTACTGCCTCGGA	MED11.54
5432	POLR2C.889	TGCTGTTGACAGTGAGCGACAGAGTGATGTGCTAACCATATAGTGAAGCCACAGATGTATATGGTTAGCACATCACTCTGGTGCCTACTGCCTCGGA	POLR2C.889
55788	LMBRD1.2264	TGCTGTTGACAGTGAGCGACAGAGTGATGTGGAATTTTAATAGTGAAGCCACAGATGTATTAAAATTCCACATCACTCTGGTGCCTACTGCCTCGGA	LMBRD1.2264
23483	TGDS.518	TGCTGTTGACAGTGAGCGACAGAGTGGAGAAGTTTATTTATAGTGAAGCCACAGATGTATAAATAAACTTCTCCACTCTGGTGCCTACTGCCTCGGA	TGDS.518
3281	HSBP1.1280	TGCTGTTGACAGTGAGCGACAGAGTGTCAATGTTATCATTTAGTGAAGCCACAGATGTAAATGATAACATTGACACTCTGCTGCCTACTGCCTCGGA	HSBP1.1280
23327	NEDD4L.6946	TGCTGTTGACAGTGAGCGACAGAGTGTTCTCAGTATGTCATAGTGAAGCCACAGATGTATGACATACTGAGAACACTCTGGTGCCTACTGCCTCGGA	NEDD4L.6946
23239	PHLPP1.6327	TGCTGTTGACAGTGAGCGACAGAGTTATACTCAAGCAGAATAGTGAAGCCACAGATGTATTCTGCTTGAGTATAACTCTGGTGCCTACTGCCTCGGA	PHLPP1.6327
51362	CDC40.2376	TGCTGTTGACAGTGAGCGACAGAGTTCTTTTGTTGACTTATAGTGAAGCCACAGATGTATAAGTCAACAAAAGAACTCTGGTGCCTACTGCCTCGGA	CDC40.2376
23174	ZCCHC14.3809	TGCTGTTGACAGTGAGCGACAGAGTTTGCAAGTTGCTTTATAGTGAAGCCACAGATGTATAAAGCAACTTGCAAACTCTGCTGCCTACTGCCTCGGA	ZCCHC14.3809
2444	FRK.1576	TGCTGTTGACAGTGAGCGACAGAGTTTTTAAGGTAGATAATAGTGAAGCCACAGATGTATTATCTACCTTAAAAACTCTGGTGCCTACTGCCTCGGA	FRK.1576
8717	TRADD.1365	TGCTGTTGACAGTGAGCGACAGATACTGCAGTGAAGTAAATAGTGAAGCCACAGATGTATTTACTTCACTGCAGTATCTGCTGCCTACTGCCTCGGA	TRADD.1365
253714	MMS22L.7635	TGCTGTTGACAGTGAGCGACAGATAGAGTATAAAAGACAATAGTGAAGCCACAGATGTATTGTCTTTTATACTCTATCTGGTGCCTACTGCCTCGGA	MMS22L.7635
284273	ZADH2.3413	TGCTGTTGACAGTGAGCGACAGATAGATGTGTGAAATCTATAGTGAAGCCACAGATGTATAGATTTCACACATCTATCTGCTGCCTACTGCCTCGGA	ZADH2.3413
124359	CDYL2.2191	TGCTGTTGACAGTGAGCGACAGATATTGTACATTTAGAAATAGTGAAGCCACAGATGTATTTCTAAATGTACAATATCTGGTGCCTACTGCCTCGGA	CDYL2.2191
10492	SYNCRIP.980	TGCTGTTGACAGTGAGCGACAGATCAGAAAAGGAAAGAAATAGTGAAGCCACAGATGTATTTCTTTCCTTTTCTGATCTGGTGCCTACTGCCTCGGA	SYNCRIP.980
23362	PSD3.9036	TGCTGTTGACAGTGAGCGACAGATCAGAGCTGTTAGGTAATAGTGAAGCCACAGATGTATTACCTAACAGCTCTGATCTGGTGCCTACTGCCTCGGA	PSD3.9036
665	BNIP3L.432	TGCTGTTGACAGTGAGCGACAGATCATGTTTGATGTGGAATAGTGAAGCCACAGATGTATTCCACATCAAACATGATCTGCTGCCTACTGCCTCGGA	BNIP3L.432
84916	CIRH1A.1233	TGCTGTTGACAGTGAGCGACAGATCATTTACTGCACCTAATAGTGAAGCCACAGATGTATTAGGTGCAGTAAATGATCTGCTGCCTACTGCCTCGGA	CIRH1A.1233
2339	FNTA.314	TGCTGTTGACAGTGAGCGACAGATCATTTATAGTGACAAATAGTGAAGCCACAGATGTATTTGTCACTATAAATGATCTGGTGCCTACTGCCTCGGA	FNTA.314
2622	GAS8.1036	TGCTGTTGACAGTGAGCGACAGATCCTGCTTTGCACAAAATAGTGAAGCCACAGATGTATTTTGTGCAAAGCAGGATCTGCTGCCTACTGCCTCGGA	GAS8.1036
161823	ADAL.331	TGCTGTTGACAGTGAGCGACAGATCTACACATACAGCTAATAGTGAAGCCACAGATGTATTAGCTGTATGTGTAGATCTGGTGCCTACTGCCTCGGA	ADAL.331
57231	SNX14.2695	TGCTGTTGACAGTGAGCGACAGATCTGTTAGTCAAGTGTATAGTGAAGCCACAGATGTATACACTTGACTAACAGATCTGGTGCCTACTGCCTCGGA	SNX14.2695
3842	TNPO1.5285	TGCTGTTGACAGTGAGCGACAGATGAATAACACTATTAAATAGTGAAGCCACAGATGTATTTAATAGTGTTATTCATCTGCTGCCTACTGCCTCGGA	TNPO1.5285
9044	BTAF1.6200	TGCTGTTGACAGTGAGCGACAGATGCATAGTGTTTTTCAATAGTGAAGCCACAGATGTATTGAAAAACACTATGCATCTGCTGCCTACTGCCTCGGA	BTAF1.6200
23078	KIAA0564.2182	TGCTGTTGACAGTGAGCGACAGATGCTACAATAGAAATAATAGTGAAGCCACAGATGTATTATTTCTATTGTAGCATCTGCTGCCTACTGCCTCGGA	KIAA0564.2182
23376	KIAA0776.882	TGCTGTTGACAGTGAGCGACAGATGCTGTAAGCTACATAATAGTGAAGCCACAGATGTATTATGTAGCTTACAGCATCTGGTGCCTACTGCCTCGGA	KIAA0776.882
51312	SLC25A37.1818	TGCTGTTGACAGTGAGCGACAGATGGAAGTTTCACTTGAATAGTGAAGCCACAGATGTATTCAAGTGAAACTTCCATCTGGTGCCTACTGCCTCGGA	SLC25A37.1818
23232	TBC1D12.2323	TGCTGTTGACAGTGAGCGACAGATGGACTTTATTCATATATAGTGAAGCCACAGATGTATATATGAATAAAGTCCATCTGCTGCCTACTGCCTCGGA	TBC1D12.2323
55781	RIOK2.412	TGCTGTTGACAGTGAGCGACAGATGGGTGTTGGCAAAGAATAGTGAAGCCACAGATGTATTCTTTGCCAACACCCATCTGGTGCCTACTGCCTCGGA	RIOK2.412
4494	MT1F.324	TGCTGTTGACAGTGAGCGACAGATGTAAACAGAGAGACATTAGTGAAGCCACAGATGTAATGTCTCTCTGTTTACATCTGGTGCCTACTGCCTCGGA	MT1F.324
57486	NLN.457	TGCTGTTGACAGTGAGCGACAGATGTAGAAGTAAAGTATATAGTGAAGCCACAGATGTATATACTTTACTTCTACATCTGCTGCCTACTGCCTCGGA	NLN.457
23268	DNMBP.4442	TGCTGTTGACAGTGAGCGACAGATGTAGCTAGAGATGTAATAGTGAAGCCACAGATGTATTACATCTCTAGCTACATCTGCTGCCTACTGCCTCGGA	DNMBP.4442
541565	C8orf58.1441	TGCTGTTGACAGTGAGCGACAGATGTGTATTTATGCGCAATAGTGAAGCCACAGATGTATTGCGCATAAATACACATCTGCTGCCTACTGCCTCGGA	C8orf58.1441
8763	CD164.2166	TGCTGTTGACAGTGAGCGACAGATGTTCTTCTATCAAATATAGTGAAGCCACAGATGTATATTTGATAGAAGAACATCTGCTGCCTACTGCCTCGGA	CD164.2166
8883	NAE1.981	TGCTGTTGACAGTGAGCGACAGATTCAGGCAAATATATAATAGTGAAGCCACAGATGTATTATATATTTGCCTGAATCTGCTGCCTACTGCCTCGGA	NAE1.981
29105	C16orf80.669	TGCTGTTGACAGTGAGCGACAGATTCAGTTCAACTTGCTATAGTGAAGCCACAGATGTATAGCAAGTTGAACTGAATCTGGTGCCTACTGCCTCGGA	C16orf80.669
134430	WDR36.1298	TGCTGTTGACAGTGAGCGACAGATTCTAAGTGCAAGTCAATAGTGAAGCCACAGATGTATTGACTTGCACTTAGAATCTGCTGCCTACTGCCTCGGA	WDR36.1298
4747	NEFL.1819	TGCTGTTGACAGTGAGCGACAGATTCTATGTGAATTAAAATAGTGAAGCCACAGATGTATTTTAATTCACATAGAATCTGGTGCCTACTGCCTCGGA	NEFL.1819
79726	WDR59.211	TGCTGTTGACAGTGAGCGACAGATTCTTATACATCGTCAATAGTGAAGCCACAGATGTATTGACGATGTATAAGAATCTGCTGCCTACTGCCTCGGA	WDR59.211
9445	ITM2B.1850	TGCTGTTGACAGTGAGCGACAGATTCTTTGTGGATACTATTAGTGAAGCCACAGATGTAATAGTATCCACAAAGAATCTGGTGCCTACTGCCTCGGA	ITM2B.1850
10758	TRAF3IP2.121	TGCTGTTGACAGTGAGCGACAGATTGAGTTCATAAAACAATAGTGAAGCCACAGATGTATTGTTTTATGAACTCAATCTGCTGCCTACTGCCTCGGA	TRAF3IP2.121
57669	EPB41L5.831	TGCTGTTGACAGTGAGCGACAGATTGGATTTTAAGAAGAATAGTGAAGCCACAGATGTATTCTTCTTAAAATCCAATCTGGTGCCTACTGCCTCGGA	EPB41L5.831
9764	KIAA0513.2977	TGCTGTTGACAGTGAGCGACAGATTGGTTGGATCACAGAATAGTGAAGCCACAGATGTATTCTGTGATCCAACCAATCTGCTGCCTACTGCCTCGGA	KIAA0513.2977
83877	TM2D2.1449	TGCTGTTGACAGTGAGCGACAGATTGTAAGTGGTTTTAAATAGTGAAGCCACAGATGTATTTAAAACCACTTACAATCTGGTGCCTACTGCCTCGGA	TM2D2.1449
285704	RGMB.1978	TGCTGTTGACAGTGAGCGACAGATTGTACATACTGTGTTTTAGTGAAGCCACAGATGTAAAACACAGTATGTACAATCTGGTGCCTACTGCCTCGGA	RGMB.1978
84078	KBTBD7.1988	TGCTGTTGACAGTGAGCGACAGATTGTCAATCATGACCAATAGTGAAGCCACAGATGTATTGGTCATGATTGACAATCTGGTGCCTACTGCCTCGGA	KBTBD7.1988
83699	SH3BGRL2.2475	TGCTGTTGACAGTGAGCGACAGATTTGTCTTATATTATAATAGTGAAGCCACAGATGTATTATAATATAAGACAAATCTGGTGCCTACTGCCTCGGA	SH3BGRL2.2475
1874	E2F4.2039	TGCTGTTGACAGTGAGCGACAGCAAAAGGAAATTGTAATATAGTGAAGCCACAGATGTATATTACAATTTCCTTTTGCTGCTGCCTACTGCCTCGGA	E2F4.2039
23300	ATMIN.3517	TGCTGTTGACAGTGAGCGACAGCAACAAGCACGTAGTGTATAGTGAAGCCACAGATGTATACACTACGTGCTTGTTGCTGGTGCCTACTGCCTCGGA	ATMIN.3517
3839	KPNA3.1488	TGCTGTTGACAGTGAGCGACAGCAACAAGTTCAAGCTGTATAGTGAAGCCACAGATGTATACAGCTTGAACTTGTTGCTGGTGCCTACTGCCTCGGA	KPNA3.1488
55255	WDR41.1444	TGCTGTTGACAGTGAGCGACAGCAAGAAAATGCTACTTCATAGTGAAGCCACAGATGTATGAAGTAGCATTTTCTTGCTGCTGCCTACTGCCTCGGA	WDR41.1444
7486	WRN.5040	TGCTGTTGACAGTGAGCGACAGCAAGAAATTAATGGACAATAGTGAAGCCACAGATGTATTGTCCATTAATTTCTTGCTGGTGCCTACTGCCTCGGA	WRN.5040
23039	XPO7.2509	TGCTGTTGACAGTGAGCGACAGCAAGATGATAACAATGTATAGTGAAGCCACAGATGTATACATTGTTATCATCTTGCTGGTGCCTACTGCCTCGGA	XPO7.2509
1822	ATN1.3361	TGCTGTTGACAGTGAGCGACAGCAAGATGCTATCCATGCATAGTGAAGCCACAGATGTATGCATGGATAGCATCTTGCTGGTGCCTACTGCCTCGGA	ATN1.3361
83699	SH3BGRL2.238	TGCTGTTGACAGTGAGCGACAGCAAGATGTGGTTAGATTTTAGTGAAGCCACAGATGTAAAATCTAACCACATCTTGCTGCTGCCTACTGCCTCGGA	SH3BGRL2.238
498	ATP5A1.1558	TGCTGTTGACAGTGAGCGACAGCAAGATTACAAAGTTTGATAGTGAAGCCACAGATGTATCAAACTTTGTAATCTTGCTGGTGCCTACTGCCTCGGA	ATP5A1.1558
5289	PIK3C3.2810	TGCTGTTGACAGTGAGCGACAGCAAGGAAGAGAAATCTTATAGTGAAGCCACAGATGTATAAGATTTCTCTTCCTTGCTGGTGCCTACTGCCTCGGA	PIK3C3.2810
3551	IKBKB.217	TGCTGTTGACAGTGAGCGACAGCAAGGAGAACAGAGGTTATAGTGAAGCCACAGATGTATAACCTCTGTTCTCCTTGCTGCTGCCTACTGCCTCGGA	IKBKB.217
27257	LSM1.451	TGCTGTTGACAGTGAGCGACAGCAAGTATCCATTGAAGAATAGTGAAGCCACAGATGTATTCTTCAATGGATACTTGCTGGTGCCTACTGCCTCGGA	LSM1.451
7164	TPD52L1.931	TGCTGTTGACAGTGAGCGACAGCAATAGGATGATTTACTATAGTGAAGCCACAGATGTATAGTAAATCATCCTATTGCTGGTGCCTACTGCCTCGGA	TPD52L1.931
5144	PDE4D.4087	TGCTGTTGACAGTGAGCGACAGCAATATGTCATTAACAAATAGTGAAGCCACAGATGTATTTGTTAATGACATATTGCTGCTGCCTACTGCCTCGGA	PDE4D.4087
9526	MPDU1.1252	TGCTGTTGACAGTGAGCGACAGCAATTTCCAGCTGTGTAATAGTGAAGCCACAGATGTATTACACAGCTGGAAATTGCTGCTGCCTACTGCCTCGGA	MPDU1.1252
55084	SOBP.719	TGCTGTTGACAGTGAGCGACAGCACATTTCTGTTCTCAAATAGTGAAGCCACAGATGTATTTGAGAACAGAAATGTGCTGCTGCCTACTGCCTCGGA	SOBP.719
10174	SORBS3.1644	TGCTGTTGACAGTGAGCGACAGCACCTTCTTAGCGATCTATAGTGAAGCCACAGATGTATAGATCGCTAAGAAGGTGCTGCTGCCTACTGCCTCGGA	SORBS3.1644
1459	CSNK2A2.1186	TGCTGTTGACAGTGAGCGACAGCACGATGAAGACTGGAAATAGTGAAGCCACAGATGTATTTCCAGTCTTCATCGTGCTGCTGCCTACTGCCTCGGA	CSNK2A2.1186
5465	PPARA.1667	TGCTGTTGACAGTGAGCGACAGCACGATTTTGCACAAATATAGTGAAGCCACAGATGTATATTTGTGCAAAATCGTGCTGCTGCCTACTGCCTCGGA	PPARA.1667
23019	CNOT1.2809	TGCTGTTGACAGTGAGCGACAGCACTTTAGTAAAGAGATATAGTGAAGCCACAGATGTATATCTCTTTACTAAAGTGCTGGTGCCTACTGCCTCGGA	CNOT1.2809
9583	ENTPD4.733	TGCTGTTGACAGTGAGCGACAGCAGAAAGCTATTCTGGAATAGTGAAGCCACAGATGTATTCCAGAATAGCTTTCTGCTGGTGCCTACTGCCTCGGA	ENTPD4.733
55084	SOBP.921	TGCTGTTGACAGTGAGCGACAGCAGAAGATGATGTGTCAATAGTGAAGCCACAGATGTATTGACACATCATCTTCTGCTGGTGCCTACTGCCTCGGA	SOBP.921
55720	TSR1.989	TGCTGTTGACAGTGAGCGACAGCAGAATAAAGCTCATAAATAGTGAAGCCACAGATGTATTTATGAGCTTTATTCTGCTGCTGCCTACTGCCTCGGA	TSR1.989
2653	GCSH.662	TGCTGTTGACAGTGAGCGACAGCAGAGTTGTCTTAAATTATAGTGAAGCCACAGATGTATAATTTAAGACAACTCTGCTGGTGCCTACTGCCTCGGA	GCSH.662
23143	LRCH1.853	TGCTGTTGACAGTGAGCGACAGCAGATAGGTCAGTTGAAATAGTGAAGCCACAGATGTATTTCAACTGACCTATCTGCTGGTGCCTACTGCCTCGGA	LRCH1.853
55246	CCDC25.1652	TGCTGTTGACAGTGAGCGACAGCAGATATTCCACCTGTAATAGTGAAGCCACAGATGTATTACAGGTGGAATATCTGCTGCTGCCTACTGCCTCGGA	CCDC25.1652
59	ACTA2.1092	TGCTGTTGACAGTGAGCGACAGCAGATGTGGATCAGCAAATAGTGAAGCCACAGATGTATTTGCTGATCCACATCTGCTGGTGCCTACTGCCTCGGA	ACTA2.1092
9818	NUPL1.1301	TGCTGTTGACAGTGAGCGACAGCAGATTGAAGAACTAGAATAGTGAAGCCACAGATGTATTCTAGTTCTTCAATCTGCTGCTGCCTACTGCCTCGGA	NUPL1.1301
83693	HSDL1.2646	TGCTGTTGACAGTGAGCGACAGCAGCAACTTCATGTGAAATAGTGAAGCCACAGATGTATTTCACATGAAGTTGCTGCTGCTGCCTACTGCCTCGGA	HSDL1.2646
79786	KLHL36.2050	TGCTGTTGACAGTGAGCGACAGCAGCAACTTCTTAGTATTTAGTGAAGCCACAGATGTAAATACTAAGAAGTTGCTGCTGGTGCCTACTGCCTCGGA	KLHL36.2050
649	BMP1_1524	TGCTGTTGACAGTGAGCGACAGCAGCAATTGGGTTGGAAATAGTGAAGCCACAGATGTATTTCCAACCCAATTGCTGCTGCTGCCTACTGCCTCGGA	BMP1_1524
55084	SOBP.1115	TGCTGTTGACAGTGAGCGACAGCAGCACTATGCTAAGGAATAGTGAAGCCACAGATGTATTCCTTAGCATAGTGCTGCTGGTGCCTACTGCCTCGGA	SOBP.1115
1874	E2F4.1009	TGCTGTTGACAGTGAGCGACAGCAGCAGCAGCAACAGTAATAGTGAAGCCACAGATGTATTACTGTTGCTGCTGCTGCTGCTGCCTACTGCCTCGGA	E2F4.1009

[truncated: 33 more sheets: Pool11, Pool12, Pool13, Pool14, Pool15, Pool16, Pool17, Pool18, Pool19, Pool20, Pool21, Pool22, Pool23, Pool24, Pool25, Pool26, Pool27, Pool28, Pool29, Pool30 …]
