# Supplementary material for: Loss of CHD1 Promotes Heterogeneous Mechanisms of Resistance to AR-Targeted Therapy via Chromatin Dysregulation
Source: Cancer Cell. 2020 Apr 13;37(4):584–598.e11. doi: 10.1016/j.ccell.2020.03.001 (PMC7292228; doi:10.1016/j.ccell.2020.03.001)
Supplement: Table S3. Results of RIGER-E Analysis of All 730 Genes and the List of the Top 8 Candidate Genes Identified from the In Vivo Library Screening, Related to Figure 2 [file mmc4.xlsx]

## Sheet: Overlapped Top Candidates
Table S3 related to Figure 2. Results of RIGER-E analysis of all 730 genes and the list of the top 8 candidate genes identified from the in vivo library screening.
Overlapped Top Candidates	% Deleted in SU2C	RIGER Gene Rank	RIGER p-value	Enriched in % of tumors	# hairpins enriched	Known Function of the Gene
CHD1	7	62	1.083e-05	0.26	5 out of 6	Chromatin Remodeler , tumor suppressor in Prostate Cancer
RUBCNL/C13ORF18	11	166	6.944e-05	0.11	4 out of 5	Tumor suppressor in Cervical Cancer cell lines
RBL2	5	136	4.341e-05	0.1	4 out of 6	Maintain chromatin structure, stabilizing histone methylation. Interact with p53 and Rb1. Maybe tumor suppresor in Hepatocellular carcinoma
DCBLD1	4	86	1.871e-05	0.1	4 out of 6	Associated with EGFR positive lung adenocarcinoma, possible tumor suppressor. Paralog of this gene is RS1.
ERLIN1	2.6	25	2.9e-06	0.1	4 out of 6	Restrict SREBP activation in the ER and regulate cellular cholesterol homeostasis, maybe oncogene in breast cancer
SDHAF4/C6ORF57	4	43	6.13e-06	0.08	4 out of 6	Plays an essential role in the assembly of succinate dehydrogenase (SDH)
ERBIN/ERBB2IP	4	36	4.43e-06	0.08	4 out of 6	Regulates ERBB2/HER2 function and localization; affect the Ras signaling pathway by disrupting Ras-Raf interaction, possible tumor suppressor
EPG5/KIAA1632	1.6	115	3.265e-05	0.08	4 out of 6	Play a role in a late step of autophagy, such as clearance of autophagosomal cargo

## Sheet: 3 top gene lists
Table S3 related to Figure 2. Results of RIGER-E analysis of all 730 genes and the list of the top 8 candidate genes identified from the in vivo library screening.
RIGER top p value genes	More than 4 hairpins enriched	Enriched in % of tumors, more than negative control TBC3D1	Overlap all column A, B and C
ACTA2	ABHD13	ABHD13	CHD1
AGPAT6	ACMSD	ACMSD	C13orf18
AIM1	ANKRA2	ACVR2A	RBL2
AKD1	ATP2C2	ANKFY1	DCBLD1
ALOX15B	ATP7B	ANKRA2	C6orf57
AMMECR1L	B4GALT6	ANKRD11	ERLIN1
ANKFY1	BMP1	AP3M2	ERBB2IP
AP1G1	C13orf18	ARL15	KIAA1632
ARMC2	C17orf61	ATP2C2
ATAD1	C6orf57	ATP7B
B4GALT6	CCNDBP1	BLNK
BAG4	CDADC1	BRF2
BLOC1S2	CHD1	BVES
BNIP3	CHD3	C13orf18
BRD7	CLU	C6orf57
BTAF1	CRISPLD2	CCDC25
BVES	DCBLD1	CCNDBP1
C13orf18	DCTN6	CDH13
C18orf25	DDHD2	CDKN1B
C6orf168	DYM	CHD1
C6orf57	EDNRB	CHD3
CCNC	EGR3	CHD9
CCNT2	ENTPD4	CLN5
CDC16	ERBB2IP	CLU
CDC40	ERCC5	COMMD6
CDH1	ERLIN1	COX4NB
CDH13	FA2H	CRISPLD2
CDKN1B	FBXL3	CTDNEP1
CEP57L1	FGFR1	CWF19L1
CHD1	FNTA	DCBLD1
CHTF8	GABARAPL1	DDX19B
CIRH1A	GIN1	DHX29
CLASP1	GTF2F2	DOCK5
CMIP	GTF3C6	DVL2
COG6	HDHD2	EDNRB
COL4A3BP	HOOK3	EGR3
COQ3	KIAA1609	ENTPD4
CUL4A	KIAA1632	ERBB2IP
CYB5A	KIAA1919	ERCC5
CYB5D1	KIF1C	ERLIN1
DCBLD1	LCA5	FA2H
DDHD2	MLF2	FAM135A
DDX47	MRAP2	FAM160B2
DERA	MT1B	FGFR1
DERL2	MT1F	FNTA
DOCK5	MTMR9	FOXJ2
DSC2	MYCBP2	FOXO3
ELOVL7	NCOR1	FTSJD1
ELP3	NLN	FUK
ERBB2IP	NUDT21	GABARAPL1
ERLIN1	PCCA	GAN
ESD	PDE4D	GIN1
ESRP2	PFAS	GTF2F2
EXOSC8	PTPN6	HACE1
EXTL3	PURG	HDDC2
FAM168B	RBL2	HMBOX1
FAM48A	RCBTB2	HOOK3
FBXL4	RNLS	HPS4
FBXO16	RWDD2A	IWS1
FDFT1	SCARA3	KIAA1009
FOXJ2	SESN1	KIAA1609
FUK	SH3BGRL2	KIAA1632
FUT10	SLC25A11	KIF1C
FXR2	SMAD9	LACE1
FZD3	SMAP1	LCA5
GALNT1	SYNCRIP	LCP1
GAS8	TDRD3	LDHD
GPBP1	THAP1	LHFP
GPR56	TM2D2	LMAN1
HDAC5	TMCO7	LMBRD1
HDHD2	TP53	LONRF1
HINT3	TPP2	LSM12
HMGN3	UBE2J1	MANEA
HSDL1	USP45	MAP1LC3B
IGSF5	VAMP2	MBTPS1
IRAK1BP1	WHSC1L1	MGAT5
ITGA6	WRB	MLF2
ITM2B	XPO7	MPP3
KIAA0895L	ZNF397	MT1B
KIAA1632	ZSWIM6	MT1F
KIAA1919		NCOR1
LAMP1		NLN
LMAN1		NT5DC1
LMBRD1		NUFIP1
LPAR6		NUS1
LRCH1		OSTM1
LRP6		PDE4D
LSM1		PFAS
LTBR		PM20D2
MAN2A1		PNRC1
MAP3K7		PPP2CB
MCM9		PPP4R2
MDN1		PTPN6
ME1		PURG
MKI67IP		RBL2
MLYCD		RCBTB2
MPHOSPH6		RNLS
MRPL18		RWDD2A
MRPS31		SCARA3
MT1G		SCRN3
MT1X		SESN1
NAE1		SHQ1
NARS		SLC25A11
NEDD4L		SLC25A46
NEFL		SLC7A6OS
NOB1		SMAD9
NOL3		SMAP1
NUP93		SOBP
PCM1		SRSF12
PFN1		SYNCRIP
PGM3		TBC1D12
PHB2		TBC1D4
PIGN		TDRD3
POLK		THAP1
PPARA		THOC5
PPIP5K2		TLK1
PPP4R2		TM2D2
PRMT7		TMCO7
PRSS35		TMEM101
PSME3		TMEM170A
PTK2B		TMEM66
PTPN4		TNFRSF10C
RAB3GAP1		TP53
RAD17		TPP2
RANBP10		TRIM35
RARS2		TSC22D1
RB1		TSR1
RBL2		TXNL1
RBM26		UBE2J1
REV3L		UBTF
RNASEK		UBXN8
RNF146		UFM1
RNGTT		USP45
RPF2		VAMP2
RPL17		VPS37A
RPRD1A		WBP4
RTN4IP1		WRB
RYBP		ZBED3
SDR42E1		ZBTB24
SETBP1		ZFHX3
SHBG		ZNF236
SLC20A2		ZNF384
SLC35A1		ZNF397
SLC39A6		ZNF821
SMN2		ZSWIM6
SPG7
SUCLA2
TGDS
TLK1
TMEM30A
TMX3
TNFRSF10D
TNPO1
TPT1
TRAF3IP2
TRAPPC2L
TSPYL4
TSR1
TXNL4B
UCHL3
UGGT1
USP5
UTP15
VPS39
VPS53
WASF1
WRN
ZCCHC14
ZFP1
ZNF292
ZNF518A
ZNF532

## Sheet: RIGER results
Table S3 related to Figure 2. Results of RIGER-E analysis of all 730 genes and the list of the top 8 candidate genes identified from the in vivo library screening.
Gene	Hairpins	# Hairpins	Hairpin ranks	NES	Gene rank	p-value	p-value rank	# Hairpins 500	# Hairpins 1000	# Hairpins 5000	# Hairpins 10000
NEFL	NEFL.1150, NEFL.1819, NEFL.1875, NEFL.1986, NEFL.2986, NEFL.3261	6	1, 3790, 3424, 2665, 3798, 1583	2.04	4	3e-08	1	1	1	6	6
ZNF292	ZNF292.3274, ZNF292.5762, ZNF292.7398, ZNF292.8152, ZNF292.8519, ZNF292.8602	6	3117, 1501, 7, 2975, 3902, 1389	2.04	5	3.4e-07	2	1	1	6	6
ITM2B	ITM2B.1270, ITM2B.1344, ITM2B.1850, ITM2B.339, ITM2B.437, ITM2B.547	6	6, 2219, 801, 2321, 825, 2929	2.04	6	4.6e-07	3	1	3	6	6
DERA	DERA.1219, DERA.1592, DERA.445, DERA.446, DERA.546, DERA.768	6	981, 3612, 3611, 2627, 8, 2222	2.04	7	4.7e-07	4	1	2	6	6
ALOX15B	ALOX15B.2048, ALOX15B.2101, ALOX15B.2117, ALOX15B.2124, ALOX15B.742, ALOX15B.753	6	4157, 4, 658, 593, 4153, 3725	2.04	8	4.8e-07	5	1	3	6	6
RANBP10	RANBP10.2336, RANBP10.2372, RANBP10.3085, RANBP10.3932, RANBP10.4399, RANBP10.4399R, RANBP10.4938	7	2184, 1857, 30, 587, 1297, 1411, 1168	2.09	1	5.7e-07	6	1	2	7	7
PGM3	PGM3.130, PGM3.130R, PGM3.1574, PGM3.690, PGM3.807, PGM3.945	6	766, 1326, 1536, 3387, 3386, 14	2.03	9	8.3e-07	7	1	2	6	6
IGSF5	IGSF5.1006, IGSF5.1072, IGSF5.1119, IGSF5.1302, IGSF5.776, IGSF5.939	6	3513, 3940, 21, 1506, 2663, 3512	2.03	10	1.02e-06	8	1	1	6	6
ANKFY1	ANKFY1.1195, ANKFY1.1195R, ANKFY1.270, ANKFY1.658, ANKFY1.659, ANKFY1.859, ANKFY1.906	7	3102, 3014, 3719, 3968, 3718, 1003, 74	2.08	2	1.08e-06	9	1	1	7	7
RAD17	RAD17.1289, RAD17.162, RAD17.2109, RAD17.537, RAD17.538, RAD17.541	6	390, 3344, 17, 5, 3021, 829	2.03	11	1.11e-06	10	3	4	6	6
MAN2A1	MAN2A1.1222, MAN2A1.1649, MAN2A1.1655, MAN2A1.2164, MAN2A1.2577, MAN2A1.4215	6	2650, 2, 4116, 232, 2414, 1108	2.03	12	1.29e-06	11	2	2	6	6
AGPAT6	AGPAT6.126, AGPAT6.1924, AGPAT6.4120, AGPAT6.4202, AGPAT6.4666, AGPAT6.531	6	737, 3728, 3727, 20, 3106, 1839	2.03	13	1.29e-06	12	1	2	6	6
FZD3	FZD3.11348, FZD3.4374, FZD3.5474, FZD3.6794, FZD3.8609, FZD3.9366	6	3929, 2615, 2734, 2147, 28, 2259	2.03	14	1.37e-06	13	1	1	6	6
PRSS35	PRSS35.1853, PRSS35.2144, PRSS35.535, PRSS35.601, PRSS35.634, PRSS35.805	6	27, 2229, 4109, 3356, 4298, 1444	2.03	15	1.37e-06	14	1	1	6	6
UGGT1	UGGT1.10454, UGGT1.2112, UGGT1.2112R, UGGT1.2538, UGGT1.3924, UGGT1.5373, UGGT1.7969	7	3234, 1213, 1430, 1967, 1863, 84, 3233	2.06	3	1.48e-06	15	1	1	7	7
MAP3K7	MAP3K7.1692, MAP3K7.2227, MAP3K7.2427, MAP3K7.2428, MAP3K7.338, MAP3K7.771	6	3781, 29, 3010, 1312, 1994, 1206	2.02	16	1.66e-06	16	1	1	6	6
ATAD1	ATAD1.1446, ATAD1.1535, ATAD1.2459, ATAD1.2883, ATAD1.417, ATAD1.695	6	2204, 2943, 1683, 1456, 2118, 32	2.02	17	1.74e-06	17	1	1	6	6
BAG4	BAG4.1448, BAG4.1850, BAG4.2085, BAG4.767, BAG4.851, BAG4.983	6	3043, 3177, 2391, 31, 3698, 697	2.02	18	2.16e-06	18	1	2	6	6
RARS2	RARS2.1053, RARS2.1294, RARS2.1789, RARS2.232, RARS2.253, RARS2.431	6	3343, 3342, 959, 685, 23, 753	2.02	19	2.22e-06	19	1	4	6	6
RPRD1A	RPRD1A.1343, RPRD1A.1872, RPRD1A.311, RPRD1A.4009, RPRD1A.4066, RPRD1A.719	6	22, 1721, 570, 789, 1103, 2959	2.02	20	2.22e-06	20	1	3	6	6
DDHD2	DDHD2.139, DDHD2.248, DDHD2.346, DDHD2.347, DDHD2.509, DDHD2.577	6	2905, 803, 2209, 2754, 1918, 35	2.02	21	2.28e-06	21	1	2	6	6
MCM9	MCM9.1087, MCM9.299, MCM9.446, MCM9.469, MCM9.6, MCM9.632	6	1964, 4297, 3154, 1754, 3460, 44	2.02	22	2.37e-06	22	1	1	6	6
BRD7	BRD7.1634, BRD7.2255, BRD7.662, BRD7.701, BRD7.713, BRD7.734	6	1028, 2714, 2576, 1578, 1724, 38	2.02	23	2.43e-06	23	1	1	6	6
ERLIN1	ERLIN1.1385, ERLIN1.2008, ERLIN1.2531, ERLIN1.358, ERLIN1.518, ERLIN1.853	6	2225, 4049, 3870, 3015, 50, 1887	2.01	25	2.9e-06	24	1	1	6	6
TSR1	TSR1.2261, TSR1.2722, TSR1.3022, TSR1.3866, TSR1.522, TSR1.989	6	41, 1004, 1215, 4231, 3244, 4016	2.02	24	2.9e-06	25	1	1	6	6
EXTL3	EXTL3.1259, EXTL3.2583, EXTL3.3333, EXTL3.360, EXTL3.4571, EXTL3.4602	6	2306, 49, 2877, 4187, 1809, 1841	2.01	27	2.95e-06	26	1	1	6	6
LMBRD1	LMBRD1.1848, LMBRD1.2085, LMBRD1.2263, LMBRD1.2264, LMBRD1.551, LMBRD1.846	6	3185, 3479, 3774, 2953, 53, 3478	2.01	26	2.95e-06	27	1	1	6	6
ACTA2	ACTA2.1091, ACTA2.1092, ACTA2.672, ACTA2.902, ACTA2.906, ACTA2.998	6	2573, 2538, 704, 33, 2389, 726	2.01	28	3.25e-06	28	1	3	6	6
VPS39	VPS39.2564, VPS39.282, VPS39.2973, VPS39.3242, VPS39.661, VPS39.663	6	15, 3222, 1373, 2165, 59, 1319	2.01	31	3.41e-06	29	2	2	6	6
TSPYL4	TSPYL4.1807, TSPYL4.2136, TSPYL4.2499, TSPYL4.2673, TSPYL4.3317, TSPYL4.3563	6	1613, 45, 3245, 2549, 989, 1379	2.01	29	3.41e-06	30	1	2	6	6
ME1	ME1.1426, ME1.1516, ME1.2287, ME1.2509, ME1.3278, ME1.426	6	51, 1723, 2035, 3458, 3051, 1298	2.01	30	3.41e-06	31	1	1	6	6
BTAF1	BTAF1.1360, BTAF1.1559, BTAF1.2153, BTAF1.4652, BTAF1.6200, BTAF1.6904	6	3, 64, 3691, 1753, 1770, 1451	2.01	32	3.74e-06	32	2	2	6	6
SLC39A6	SLC39A6.1069, SLC39A6.1072, SLC39A6.1358, SLC39A6.448, SLC39A6.710, SLC39A6.822	6	1894, 235, 1671, 3180, 12, 2373	2.01	34	4.18e-06	33	2	2	6	6
FUT10	FUT10.1161, FUT10.2112, FUT10.2559, FUT10.2806, FUT10.840, FUT10.994	6	284, 3957, 2422, 1316, 1680, 18	2.01	35	4.22e-06	34	2	2	6	6
ERBB2IP	ERBB2IP.2899, ERBB2IP.3770, ERBB2IP.4852, ERBB2IP.5389, ERBB2IP.5976, ERBB2IP.625	6	3892, 4057, 62, 1225, 2482, 3126	2.01	36	4.43e-06	35	1	1	6	6
REV3L	REV3L.10172, REV3L.1309, REV3L.2005, REV3L.8673, REV3L.9559, REV3L.9808	6	55, 3746, 4014, 1186, 2270, 888	2	37	5.2e-06	36	1	2	6	6
NOB1	NOB1.1229, NOB1.1687, NOB1.1690, NOB1.531, NOB1.591, NOB1.881	6	1888, 3419, 1982, 61, 1799, 1006	2	38	5.33e-06	37	1	1	6	6
CDC40	CDC40.1116, CDC40.1150, CDC40.1501, CDC40.2376, CDC40.255, CDC40.800	6	736, 216, 1123, 3881, 3659, 9	2	39	5.33e-06	38	2	3	6	6
ITGA6	ITGA6.1915, ITGA6.2215, ITGA6.2929, ITGA6.4096, ITGA6.4372, ITGA6.5000	6	3140, 2804, 451, 37, 3132, 2077	2	40	5.67e-06	39	2	2	6	6
ESD	ESD.1060, ESD.175, ESD.250, ESD.532, ESD.929, ESD.998	6	1134, 63, 1498, 2790, 2575, 1441	2	41	5.86e-06	40	1	1	6	6
MT1X	MT1X.126, MT1X.266, MT1X.267, MT1X.268, MT1X.272, MT1X.382	6	2260, 3003, 82, 4216, 3442, 2593	2	42	5.96e-06	41	1	1	6	6
C6orf57	C6orf57.135, C6orf57.160, C6orf57.327, C6orf57.350, C6orf57.437, C6orf57.446	6	3098, 3825, 920, 2851, 66, 2677	2	43	6.13e-06	42	1	2	6	6
COG6	COG6.1747, COG6.415, COG6.416, COG6.480, COG6.486, COG6.675	6	1343, 3639, 3803, 2113, 60, 815	2	44	6.14e-06	43	1	2	6	6
VPS53	VPS53.1072, VPS53.1269, VPS53.1402, VPS53.689, VPS53.766, VPS53.767	6	1534, 3221, 3081, 47, 545, 4158	2	45	6.34e-06	44	1	2	6	6
RAB3GAP1	RAB3GAP1.2228, RAB3GAP1.2424, RAB3GAP1.2547, RAB3GAP1.3386, RAB3GAP1.3386R, RAB3GAP1.4406, RAB3GAP1.861	7	3855, 2075, 180, 940, 1295, 2906, 120	2.01	33	6.35e-06	45	2	3	7	7
CDH1	CDH1.1467, CDH1.2369, CDH1.2376, CDH1.2535, CDH1.3844, CDH1.4019	6	3658, 2511, 1641, 3077, 81, 2588	2	46	6.46e-06	46	1	1	6	6
PIGN	PIGN.1075, PIGN.1507, PIGN.1939, PIGN.290, PIGN.4314, PIGN.504	6	1173, 68, 3381, 3380, 3379, 1059	2	47	6.9e-06	47	1	1	6	6
TPT1	TPT1.127, TPT1.329, TPT1.352, TPT1.358, TPT1.408, TPT1.584	6	91, 2185, 3972, 3961, 2489, 3252	1.99	48	7.03e-06	48	1	1	6	6
GALNT1	GALNT1.1263, GALNT1.1301, GALNT1.2735, GALNT1.314, GALNT1.3455, GALNT1.3589	6	3549, 467, 918, 1214, 40, 1882	1.99	49	7.1e-06	49	2	3	6	6
TXNL4B	TXNL4B.1013, TXNL4B.113, TXNL4B.1551, TXNL4B.2016, TXNL4B.2235, TXNL4B.523	6	2864, 2446, 69, 1152, 3148, 967	1.99	50	7.86e-06	50	1	2	6	6
NUP93	NUP93.1001, NUP93.1259, NUP93.1445, NUP93.1446, NUP93.1785, NUP93.509	6	650, 39, 2107, 1368, 592, 621	1.99	51	7.96e-06	51	1	4	6	6
ELP3	ELP3.1418, ELP3.1507, ELP3.1848, ELP3.3103, ELP3.588, ELP3.730	6	3589, 3588, 974, 2416, 54, 96	1.99	53	8.09e-06	52	2	3	6	6
DERL2	DERL2.1078, DERL2.127, DERL2.258, DERL2.585, DERL2.619, DERL2.927	6	3610, 10, 3609, 649, 105, 1488	1.99	54	8.73e-06	53	2	3	6	6
RNGTT	RNGTT.1115, RNGTT.2531, RNGTT.2541, RNGTT.2895, RNGTT.3066, RNGTT.3135	6	3880, 109, 3998, 3898, 2409, 3321	1.99	55	8.94e-06	54	1	1	6	6
COL4A3BP	COL4A3BP.1520, COL4A3BP.1937, COL4A3BP.2493, COL4A3BP.3038, COL4A3BP.3544, COL4A3BP.4980	6	19, 1350, 1985, 264, 3637, 416	1.99	57	9.41e-06	55	3	3	6	6
ZNF518A	ZNF518A.1684, ZNF518A.3220, ZNF518A.3550, ZNF518A.3550R, ZNF518A.3553, ZNF518A.3786, ZNF518A.7657	7	143, 2756, 2026, 2169, 2438, 1602, 798	1.99	52	9.52e-06	56	1	2	7	7
LSM1	LSM1.168, LSM1.170, LSM1.410, LSM1.451, LSM1.677, LSM1.679	6	1093, 3145, 941, 1796, 76, 3997	1.98	58	9.91e-06	57	1	2	6	6
LAMP1	LAMP1.1151, LAMP1.1324, LAMP1.513, LAMP1.582, LAMP1.594, LAMP1.672	6	1147, 2125, 1017, 165, 11, 3818	1.98	59	1.036e-05	58	2	2	6	6
DOCK5	DOCK5.1706, DOCK5.1911, DOCK5.2032, DOCK5.3624, DOCK5.3991, DOCK5.4033	6	86, 2978, 3912, 910, 1672, 2907	1.98	60	1.048e-05	59	1	2	6	6
KIAA1919	KIAA1919.1308, KIAA1919.1858, KIAA1919.2183, KIAA1919.2372, KIAA1919.2981, KIAA1919.2981R, KIAA1919.3545	7	903, 4188, 145, 3092, 1559, 1092, 4189	1.99	56	1.072e-05	60	1	2	7	7
FAM48A	FAM48A.1673, FAM48A.2135, FAM48A.2774, FAM48A.311, FAM48A.769	5	25, 4224, 2329, 1446, 1121	1.93	118	1.077e-05	61	1	1	5	5
C18orf25	C18orf25.2259, C18orf25.2454, C18orf25.2620, C18orf25.4144, C18orf25.468, C18orf25.501	6	872, 2455, 725, 13, 1716, 121	1.98	61	1.083e-05	62	2	4	6	6
CHD1	CHD1.1087, CHD1.3111, CHD1.3542, CHD1.5737, CHD1.6349, CHD1.6422	6	4093, 2870, 124, 2789, 4290, 4202	1.98	62	1.083e-05	63	1	1	6	6
SPG7	SPG7.253, SPG7.309, SPG7.331, SPG7.336, SPG7.337, SPG7.747	6	2272, 36, 126, 1585, 2003, 3917	1.98	63	1.084e-05	64	2	2	6	6
CYB5A	CYB5A.181, CYB5A.187, CYB5A.241, CYB5A.242, CYB5A.655, CYB5A.656	6	79, 779, 1626, 1714, 3095, 4087	1.98	64	1.094e-05	65	1	2	6	6
COQ3	COQ3.154, COQ3.220, COQ3.553, COQ3.602, COQ3.759, COQ3.934	6	994, 72, 2330, 1338, 3634, 863	1.98	65	1.107e-05	66	1	3	6	6
PCM1	PCM1.1090, PCM1.1291, PCM1.2120, PCM1.2254, PCM1.2461, PCM1.5753	6	1413, 125, 2568, 3393, 94, 3152	1.98	66	1.163e-05	67	2	2	6	6
WRN	WRN.1645, WRN.4048, WRN.4237, WRN.4794, WRN.5040, WRN.5722	6	3211, 4007, 628, 73, 2653, 2139	1.98	67	1.178e-05	68	1	2	6	6
FBXO16	FBXO16.248, FBXO16.325, FBXO16.501, FBXO16.553, FBXO16.872, FBXO16.907	6	133, 2335, 115, 3139, 3567, 2368	1.98	68	1.214e-05	69	2	2	6	6
HDAC5	HDAC5.1864, HDAC5.2403, HDAC5.3474, HDAC5.4993, HDAC5.5287, HDAC5.5288	6	2066, 116, 3022, 1856, 3533, 1861	1.98	69	1.214e-05	70	1	1	6	6
CDC16	CDC16.1511, CDC16.1804, CDC16.1809, CDC16.1897, CDC16.527, CDC16.912	6	75, 3662, 668, 3661, 1284, 3660	1.97	70	1.253e-05	71	1	2	6	6
CDH13	CDH13.1168, CDH13.1169, CDH13.1384, CDH13.3250, CDH13.3251, CDH13.733	6	1175, 4017, 3020, 727, 4022, 80	1.97	71	1.315e-05	72	1	2	6	6
ZNF532	ZNF532.175, ZNF532.2791, ZNF532.513, ZNF532.5603, ZNF532.5607, ZNF532.840	6	3046, 97, 1148, 1747, 1272, 1962	1.97	72	1.373e-05	73	1	1	6	6
PPIP5K2	PPIP5K2.2322, PPIP5K2.2590, PPIP5K2.2731, PPIP5K2.2864, PPIP5K2.3592, PPIP5K2.5122	6	4239, 2783, 1447, 2733, 3368, 127	1.97	74	1.408e-05	74	1	1	6	6
SLC20A2	SLC20A2.1116, SLC20A2.1663, SLC20A2.1663R, SLC20A2.256, SLC20A2.2666, SLC20A2.2887, SLC20A2.3283	7	957, 3293, 4008, 1876, 3292, 182, 1720	1.97	73	1.437e-05	75	1	2	7	7
CEP57L1	CEP57L1.1099, CEP57L1.1675, CEP57L1.1930, CEP57L1.375, CEP57L1.547, CEP57L1.735	6	2398, 1666, 2027, 1436, 99, 1136	1.97	75	1.467e-05	76	1	1	6	6
PSME3	PSME3.1730, PSME3.2416, PSME3.527, PSME3.668, PSME3.763, PSME3.906	6	26, 148, 1934, 3144, 1013, 3149	1.97	76	1.487e-05	77	2	2	6	6
MKI67IP	MKI67IP.1073, MKI67IP.124, MKI67IP.1242, MKI67IP.127, MKI67IP.1577, MKI67IP.1704	6	3457, 581, 552, 56, 964, 3456	1.97	77	1.488e-05	78	1	4	6	6
TNFRSF10D	TNFRSF10D.2113, TNFRSF10D.2495, TNFRSF10D.3341, TNFRSF10D.585, TNFRSF10D.615, TNFRSF10D.789	6	24, 147, 738, 2700, 3256, 2187	1.97	78	1.539e-05	79	2	3	6	6
RYBP	RYBP.1872, RYBP.2269, RYBP.3373, RYBP.3515, RYBP.3870, RYBP.4139	6	135, 3313, 3130, 3113, 1542, 1756	1.96	79	1.652e-05	80	1	1	6	6
AMMECR1L	AMMECR1L.2175, AMMECR1L.2310, AMMECR1L.3099, AMMECR1L.335, AMMECR1L.4289, AMMECR1L.4514	6	150, 4108, 2620, 2583, 2672, 2295	1.96	80	1.669e-05	81	1	1	6	6
BNIP3	BNIP3.1015, BNIP3.1190, BNIP3.1194, BNIP3.1226, BNIP3.225, BNIP3.869	6	1797, 3991, 158, 1634, 1410, 42	1.96	81	1.669e-05	82	2	2	6	6
MPHOSPH6	MPHOSPH6.1006, MPHOSPH6.1049, MPHOSPH6.142, MPHOSPH6.318, MPHOSPH6.499, MPHOSPH6.500	6	71, 4160, 3924, 505, 2032, 2510	1.96	82	1.782e-05	83	1	2	6	6
PHB2	PHB2.1384, PHB2.1388, PHB2.470, PHB2.927, PHB2.959, PHB2.980	6	3385, 3384, 3383, 112, 860, 2366	1.96	83	1.805e-05	84	1	2	6	6
TGDS	TGDS.1192, TGDS.1193, TGDS.1556, TGDS.245, TGDS.518, TGDS.984	6	1548, 2739, 106, 1243, 1978, 1050	1.96	84	1.849e-05	85	1	1	6	6
EXOSC8	EXOSC8.1025, EXOSC8.1034, EXOSC8.1330, EXOSC8.308, EXOSC8.396, EXOSC8.498	6	3577, 3576, 1176, 111, 997, 3575	1.96	85	1.87e-05	86	1	2	6	6
DCBLD1	DCBLD1.1410, DCBLD1.1414, DCBLD1.1619, DCBLD1.1696, DCBLD1.1910, DCBLD1.333	6	162, 4233, 2310, 2701, 2782, 3976	1.96	86	1.871e-05	87	1	1	6	6
PPARA	PPARA.1096, PPARA.1667, PPARA.2021, PPARA.5226, PPARA.8035, PPARA.9557	6	850, 1372, 2904, 2235, 4225, 104	1.96	87	1.89e-05	88	1	2	6	6
ELOVL7	ELOVL7.1843, ELOVL7.2113, ELOVL7.2118, ELOVL7.2987, ELOVL7.3152, ELOVL7.447	6	358, 923, 46, 2474, 1880, 1526	1.96	88	1.933e-05	89	2	3	6	6
TMEM30A	TMEM30A.1585, TMEM30A.1690, TMEM30A.2195, TMEM30A.2287, TMEM30A.3593, TMEM30A.851	6	34, 1483, 1600, 173, 3261, 2874	1.96	89	1.933e-05	90	2	2	6	6
PPP4R2	PPP4R2.1312, PPP4R2.375, PPP4R2.375R, PPP4R2.376, PPP4R2.397, PPP4R2.768, PPP4R2.865	7	3363, 2466, 2558, 1707, 186, 4114, 321	1.95	95	1.939e-05	91	2	2	7	7
RPL17	RPL17.123, RPL17.267, RPL17.435, RPL17.441, RPL17.524, RPL17.87	6	16, 240, 2085, 277, 252, 2201	1.96	90	2e-05	92	4	4	6	6
FBXL4	FBXL4.1645, FBXL4.2159, FBXL4.338, FBXL4.759, FBXL4.771, FBXL4.772	6	710, 156, 1878, 2559, 1557, 52	1.96	92	2.024e-05	93	2	3	6	6
TMX3	TMX3.1054, TMX3.1359, TMX3.1400, TMX3.2706, TMX3.3794, TMX3.381	6	43, 719, 3257, 2445, 171, 58	1.96	91	2.024e-05	94	3	4	6	6
SMN2	SMN2.1255, SMN2.1256, SMN2.385, SMN2.39, SMN2.596, SMN2.954	6	996, 153, 83, 2153, 1211, 2647	1.95	93	2.071e-05	95	2	3	6	6
TRAF3IP2	TRAF3IP2.121, TRAF3IP2.636, TRAF3IP2.637, TRAF3IP2.755, TRAF3IP2.758, TRAF3IP2.761	6	2934, 800, 4199, 107, 1681, 1639	1.95	94	2.091e-05	96	1	2	6	6
WASF1	WASF1.1620, WASF1.2436, WASF1.2492, WASF1.2493, WASF1.2532, WASF1.822	6	3218, 3217, 4200, 3039, 183, 3930	1.95	96	2.147e-05	97	1	1	6	6
CHTF8	CHTF8.1179, CHTF8.2366, CHTF8.2366R, CHTF8.341, CHTF8.342, CHTF8.723, CHTF8.861	7	843, 2390, 2208, 664, 4013, 140, 2715	1.95	103	2.2e-05	98	1	3	7	7
UCHL3	UCHL3.226, UCHL3.257, UCHL3.648, UCHL3.749, UCHL3.77, UCHL3.80	6	3237, 154, 3236, 1568, 3115, 1780	1.95	97	2.206e-05	99	1	1	6	6
FOXJ2	FOXJ2.2898, FOXJ2.4016, FOXJ2.4239, FOXJ2.4259, FOXJ2.4772, FOXJ2.5411	6	2299, 3946, 4238, 3056, 2040, 172	1.95	98	2.285e-05	100	1	1	6	6
CCNT2	CCNT2.1256, CCNT2.3677, CCNT2.4117, CCNT2.4243, CCNT2.6707, CCNT2.784	6	4252, 3665, 3664, 3663, 3761, 193	1.95	99	2.384e-05	101	1	1	6	6
SLC35A1	SLC35A1.107, SLC35A1.1225, SLC35A1.1253, SLC35A1.1676, SLC35A1.892, SLC35A1.93	6	87, 3288, 3287, 4082, 536, 2860	1.95	100	2.384e-05	102	1	2	6	6
LRCH1	LRCH1.1006, LRCH1.1009, LRCH1.1656, LRCH1.852, LRCH1.853, LRCH1.865	6	142, 3013, 3476, 1154, 1883, 2029	1.95	101	2.387e-05	103	1	1	6	6
AKD1	AKD1.1055, AKD1.1244, AKD1.305, AKD1.466, AKD1.466R, AKD1.493, AKD1.685	7	2527, 2636, 246, 2246, 2025, 336, 2742	1.94	106	2.412e-05	104	2	2	7	7
CUL4A	CUL4A.1087, CUL4A.1186, CUL4A.1837, CUL4A.1838, CUL4A.1959, CUL4A.394	6	2247, 1556, 3817, 2352, 163, 3807	1.95	102	2.465e-05	105	1	1	6	6
SDR42E1	SDR42E1.1116, SDR42E1.136, SDR42E1.2468, SDR42E1.2726, SDR42E1.405, SDR42E1.588	6	113, 2494, 854, 2698, 4094, 1194	1.95	104	2.514e-05	106	1	2	6	6
GPBP1	GPBP1.1145, GPBP1.1278, GPBP1.2178, GPBP1.2766, GPBP1.3197, GPBP1.448	6	1569, 2915, 3993, 1079, 141, 3541	1.95	105	2.543e-05	107	1	1	6	6
ZFP1	ZFP1.1586, ZFP1.1827, ZFP1.2052, ZFP1.2901, ZFP1.3204, ZFP1.553	6	138, 1303, 1397, 3196, 2983, 1307	1.94	107	2.806e-05	108	1	1	6	6
NOL3	NOL3.1330, NOL3.1358, NOL3.1417, NOL3.1443, NOL3.1444, NOL3.1447	6	3414, 176, 2255, 3413, 1852, 1916	1.94	108	2.806e-05	109	1	1	6	6
RPF2	RPF2.149, RPF2.477, RPF2.478, RPF2.714, RPF2.825, RPF2.831	6	810, 1914, 92, 1789, 1052, 806	1.94	109	2.863e-05	110	1	3	6	6
MLYCD	MLYCD.1901, MLYCD.2014, MLYCD.2172, MLYCD.633, MLYCD.634, MLYCD.840	6	67, 2659, 174, 1937, 641, 3982	1.94	110	2.94e-05	111	2	3	6	6
DSC2	DSC2.1248, DSC2.1394, DSC2.1580, DSC2.1820, DSC2.288, DSC2.3160	6	129, 4126, 214, 2949, 3905, 2396	1.94	111	2.94e-05	112	2	2	6	6
PTK2B	PTK2B.1344, PTK2B.2859, PTK2B.3557, PTK2B.3670, PTK2B.3673, PTK2B.708	6	3348, 2367, 2167, 1323, 3865, 166	1.94	112	2.94e-05	113	1	1	6	6
RNASEK	RNASEK.406, RNASEK.407, RNASEK.433, RNASEK.530, RNASEK.778, RNASEK.779	6	211, 2288, 1118, 2134, 48, 3328	1.94	113	2.995e-05	114	2	2	6	6
IRAK1BP1	IRAK1BP1.451, IRAK1BP1.533, IRAK1BP1.69, IRAK1BP1.716, IRAK1BP1.768, IRAK1BP1.953	6	190, 3889, 2129, 3786, 1656, 3508	1.93	114	3.184e-05	115	1	1	6	6
KIAA1632	KIAA1632.10721, KIAA1632.1107, KIAA1632.12357, KIAA1632.1595, KIAA1632.3642, KIAA1632.627	6	1337, 3171, 4069, 4003, 3064, 184	1.93	115	3.265e-05	116	1	1	6	6
BVES	BVES.2372, BVES.3564, BVES.3895, BVES.3910, BVES.4191, BVES.430	6	2449, 77, 4283, 220, 3688, 1322	1.93	116	3.299e-05	117	2	2	6	6
MT1G	MT1G.121, MT1G.128, MT1G.277, MT1G.290, MT1G.298, MT1G.365	6	3444, 4282, 729, 3443, 130, 2424	1.93	117	3.422e-05	118	1	2	6	6
NARS	NARS.1430, NARS.2045, NARS.2046, NARS.2168, NARS.486, NARS.513	6	2223, 3432, 3897, 1758, 4075, 205	1.93	119	3.637e-05	119	1	1	6	6
HDHD2	HDHD2.1267, HDHD2.1337, HDHD2.2045, HDHD2.2110, HDHD2.219, HDHD2.371	6	199, 2797, 3861, 1586, 2736, 2318	1.92	120	3.783e-05	120	1	1	6	6
TNPO1	TNPO1.2303, TNPO1.4213, TNPO1.5285, TNPO1.5899, TNPO1.6372, TNPO1.804	6	914, 90, 1823, 223, 212, 2908	1.92	121	3.909e-05	121	3	4	6	6
ARMC2	ARMC2.1609, ARMC2.3138, ARMC2.3196, ARMC2.3393, ARMC2.342, ARMC2.788	6	3172, 1730, 3712, 131, 681, 3711	1.92	122	4.18e-05	122	1	2	6	6
RBL2	RBL2.3400, RBL2.4559, RBL2.4614, RBL2.4614R, RBL2.4655, RBL2.4689, RBL2.4690	7	1245, 4012, 1783, 1728, 4254, 263, 2948	1.9	136	4.341e-05	123	1	1	7	7
CIRH1A	CIRH1A.1233, CIRH1A.1447, CIRH1A.153, CIRH1A.154, CIRH1A.2138, CIRH1A.303	6	605, 441, 774, 3648, 65, 1023	1.92	123	4.346e-05	124	2	4	6	6
B4GALT6	B4GALT6.1293, B4GALT6.211, B4GALT6.211R, B4GALT6.2460, B4GALT6.3088, B4GALT6.4371, B4GALT6.4416	7	261, 1610, 1755, 1299, 2388, 2708, 3736	1.9	137	4.403e-05	125	1	1	7	7
ESRP2	ESRP2.1131, ESRP2.3129, ESRP2.3754, ESRP2.3964, ESRP2.790, ESRP2.840	6	177, 2564, 1393, 3578, 219, 1362	1.91	124	4.564e-05	126	2	2	6	6
KIAA0895L	KIAA0895L.1256, KIAA0895L.1295, KIAA0895L.3180, KIAA0895L.3267, KIAA0895L.3366, KIAA0895L.522	6	297, 2910, 2292, 57, 1493, 1477	1.91	125	4.565e-05	127	2	2	6	6
CYB5D1	CYB5D1.1080, CYB5D1.1441, CYB5D1.2050, CYB5D1.2918, CYB5D1.36, CYB5D1.3709	6	935, 1646, 2546, 2012, 159, 2377	1.91	126	4.719e-05	128	1	2	6	6
RB1	RB1.1128, RB1.1152, RB1.1292, RB1.2014, RB1.2921, RB1.3152	6	3341, 2508, 195, 3340, 3339, 1146	1.91	127	4.722e-05	129	1	1	6	6
LPAR6	LPAR6.1331, LPAR6.1350, LPAR6.1553, LPAR6.1577, LPAR6.238, LPAR6.583	6	218, 3129, 2878, 2072, 1769, 2214	1.91	128	4.766e-05	130	1	1	6	6
NEDD4L	NEDD4L.1025, NEDD4L.2592, NEDD4L.4942, NEDD4L.6784, NEDD4L.6946, NEDD4L.7594	6	2608, 100, 202, 1924, 817, 977	1.91	129	4.836e-05	131	2	4	6	6
RNF146	RNF146.1491, RNF146.1491R, RNF146.1599, RNF146.887, RNF146.896, RNF146.940, RNF146.941	7	1302, 1018, 1713, 2801, 2570, 3327, 231	1.89	138	4.897e-05	132	1	1	7	7
LRP6	LRP6.1715, LRP6.4621, LRP6.8869, LRP6.9376, LRP6.9377, LRP6.9884	6	2960, 102, 3956, 2832, 500, 2637	1.91	130	4.917e-05	133	2	2	6	6
CLASP1	CLASP1.1412, CLASP1.2852, CLASP1.4592, CLASP1.5979, CLASP1.7504, CLASP1.938	6	1696, 1407, 191, 3647, 1871, 2320	1.91	131	5.005e-05	134	1	1	6	6
UTP15	UTP15.1651, UTP15.2057, UTP15.2423, UTP15.463, UTP15.892, UTP15.892R, UTP15.973	7	472, 300, 128, 3228, 4248, 3858, 270	1.89	145	5.197e-05	135	4	4	7	7
CDKN1B	CDKN1B.1898, CDKN1B.2008, CDKN1B.2027, CDKN1B.2028, CDKN1B.942, CDKN1B.943	6	3941, 229, 2042, 4072, 1661, 3758	1.91	132	5.323e-05	136	1	1	6	6
SHBG	SHBG.23, SHBG.432, SHBG.628, SHBG.636, SHBG.678, SHBG.685	6	3303, 1276, 207, 2194, 2305, 3302	1.91	133	5.375e-05	137	1	1	6	6
FXR2	FXR2.1352, FXR2.1705, FXR2.480, FXR2.545, FXR2.764, FXR2.996	6	1837, 2881, 242, 2278, 3554, 3553	1.9	134	5.459e-05	138	1	1	6	6
HINT3	HINT3.1069, HINT3.1768, HINT3.1919, HINT3.2240, HINT3.2872, HINT3.741	6	4000, 189, 4195, 248, 1166, 3942	1.9	135	5.5e-05	139	2	2	6	6
TLK1	TLK1.1194, TLK1.2236, TLK1.2899, TLK1.2899R, TLK1.3073, TLK1.3165, TLK1.4237	7	1102, 4083, 2550, 1812, 1015, 227, 4184	1.89	148	5.574e-05	140	1	1	7	7
LMAN1	LMAN1.1333, LMAN1.1333R, LMAN1.1966, LMAN1.1997, LMAN1.2325, LMAN1.2396, LMAN1.2396R, LMAN1.663	8	4220, 3084, 3799, 2157, 1027, 3862, 3841, 833	1.56	377	5.674e-05	141	0	1	8	8
GPR56	GPR56.1060, GPR56.1353, GPR56.1764, GPR56.1764R, GPR56.3468, GPR56.3505, GPR56.943	7	3540, 3539, 3133, 3157, 491, 3773, 3538	1.88	155	6.181e-05	142	1	1	7	7
USP5	USP5.1264, USP5.1440, USP5.2469, USP5.3094, USP5.600, USP5.600R, USP5.939	7	2211, 480, 1844, 377, 1347, 537, 78	1.87	158	6.542e-05	143	3	4	7	7
RBM26	RBM26.1585, RBM26.2137, RBM26.2186, RBM26.2187, RBM26.2905, RBM26.3127	6	1126, 4163, 85, 1170, 2813, 278	1.89	139	6.577e-05	144	2	2	6	6
NAE1	NAE1.1307, NAE1.1376, NAE1.519, NAE1.620, NAE1.645, NAE1.981	6	1979, 152, 3434, 198, 3433, 634	1.89	140	6.582e-05	145	2	3	6	6
FUK	FUK.3697, FUK.3703, FUK.3704, FUK.3804, FUK.446, FUK.73	6	298, 282, 3785, 3967, 3555, 2188	1.89	141	6.654e-05	146	2	2	6	6
ZCCHC14	ZCCHC14.308, ZCCHC14.3809, ZCCHC14.3974, ZCCHC14.3975, ZCCHC14.440, ZCCHC14.4748	6	2859, 1676, 110, 304, 4105, 3200	1.89	142	6.772e-05	147	2	2	6	6
MRPS31	MRPS31.1157, MRPS31.1294, MRPS31.1295, MRPS31.437, MRPS31.479, MRPS31.788	6	288, 3446, 2150, 1904, 1339, 114	1.89	143	6.835e-05	148	2	2	6	6
LTBR	LTBR.1240, LTBR.1243, LTBR.1916, LTBR.1980, LTBR.360, LTBR.361	6	187, 2138, 1290, 1078, 3779, 3042	1.89	144	6.888e-05	149	1	1	6	6
C13orf18	C13orf18.1139, C13orf18.1504, C13orf18.2459, C13orf18.2459R, C13orf18.2641, C13orf18.3406, C13orf18.3454	7	2168, 387, 2354, 2141, 2967, 3001, 3685	1.87	166	6.944e-05	150	1	1	7	7
GAS8	GAS8.1036, GAS8.1096, GAS8.396, GAS8.684, GAS8.8, GAS8.813	6	691, 2747, 151, 1913, 563, 136	1.89	146	7.021e-05	151	2	4	6	6
SETBP1	SETBP1.156, SETBP1.346, SETBP1.473, SETBP1.480, SETBP1.525, SETBP1.558	6	146, 1201, 101, 1570, 1327, 445	1.89	147	7.607e-05	152	3	3	6	6
FDFT1	FDFT1.1178, FDFT1.1202, FDFT1.1208, FDFT1.1890, FDFT1.1893, FDFT1.862	6	3566, 3565, 253, 2316, 1463, 4015	1.89	149	7.662e-05	153	1	1	6	6
CMIP	CMIP.224, CMIP.2528, CMIP.2673, CMIP.2707, CMIP.3486, CMIP.3780	6	2984, 209, 1627, 2671, 1068, 2982	1.88	150	7.842e-05	154	1	1	6	6
AIM1	AIM1.1157, AIM1.1917, AIM1.4758, AIM1.5279, AIM1.5519, AIM1.7288	6	1791, 933, 954, 4010, 164, 4161	1.88	151	7.845e-05	155	1	3	6	6
MDN1	MDN1.2212, MDN1.2866, MDN1.5271, MDN1.6615, MDN1.6616, MDN1.771	6	1808, 93, 3459, 328, 1623, 192	1.88	152	8.178e-05	156	3	3	6	6
TRAPPC2L	TRAPPC2L.125, TRAPPC2L.243, TRAPPC2L.320, TRAPPC2L.320R, TRAPPC2L.354, TRAPPC2L.358, TRAPPC2L.613	7	371, 1405, 2979, 2921, 455, 450, 2028	1.85	180	8.451e-05	157	3	3	7	7
CCNC	CCNC.1017, CCNC.1183, CCNC.1375, CCNC.224, CCNC.684, CCNC.765	6	3668, 3667, 2174, 2002, 452, 103	1.88	153	8.461e-05	158	2	2	6	6
DDX47	DDX47.121, DDX47.1267, DDX47.1316, DDX47.1437, DDX47.585, DDX47.966	6	179, 3614, 311, 1435, 2304, 3613	1.88	154	8.473e-05	159	2	2	6	6
PFN1	PFN1.301, PFN1.302, PFN1.440, PFN1.496, PFN1.497, PFN1.508	6	341, 3024, 3027, 157, 2912, 3388	1.88	156	8.529e-05	160	2	2	6	6
RTN4IP1	RTN4IP1.1226, RTN4IP1.1635, RTN4IP1.1639, RTN4IP1.1646, RTN4IP1.2251, RTN4IP1.2297	6	3008, 2045, 1926, 2353, 230, 1308	1.88	157	8.876e-05	161	1	1	6	6
SUCLA2	SUCLA2.1142, SUCLA2.1474, SUCLA2.153, SUCLA2.2102, SUCLA2.2106, SUCLA2.2126	6	2158, 834, 194, 3276, 2730, 2991	1.87	159	9.148e-05	162	1	2	6	6
PTPN4	PTPN4.1112, PTPN4.1445, PTPN4.2053, PTPN4.2083, PTPN4.2513, PTPN4.3154	6	2230, 2337, 2152, 1935, 3752, 269	1.87	160	9.435e-05	163	1	1	6	6
BLOC1S2	BLOC1S2.1238, BLOC1S2.215, BLOC1S2.320, BLOC1S2.628, BLOC1S2.707, BLOC1S2.926	6	3918, 2997, 2745, 155, 340, 1679	1.87	161	9.443e-05	164	2	2	6	6
MRPL18	MRPL18.382, MRPL18.790, MRPL18.926, MRPL18.927, MRPL18.930, MRPL18.958	6	1974, 1790, 2490, 2301, 266, 3450	1.87	162	9.45e-05	165	1	1	6	6
AP1G1	AP1G1.1330, AP1G1.155, AP1G1.3404, AP1G1.4176, AP1G1.51, AP1G1.5556	6	660, 118, 260, 2121, 1940, 3715	1.87	163	9.5e-05	166	2	3	6	6
FAM168B	FAM168B.1637, FAM168B.1671, FAM168B.1875, FAM168B.3295, FAM168B.5167, FAM168B.5167R, FAM168B.5350	7	3573, 1325, 274, 316, 1259, 880, 2728	1.84	194	9.646e-05	167	2	3	7	7
PRMT7	PRMT7.140, PRMT7.1440, PRMT7.175, PRMT7.321, PRMT7.399, PRMT7.495	6	3844, 365, 802, 2533, 671, 70	1.87	164	9.719e-05	168	2	4	6	6
POLK	POLK.1039, POLK.2603, POLK.3212, POLK.3469, POLK.4435, POLK.713	6	1911, 3925, 312, 3928, 3375, 4287	1.87	165	9.72e-05	169	1	1	6	6
HSDL1	HSDL1.1312, HSDL1.1508, HSDL1.2323, HSDL1.2646, HSDL1.2772, HSDL1.895	6	2932, 2014, 1264, 2522, 119, 333	1.87	167	9.788e-05	170	2	2	6	6
C6orf168	C6orf168.2753, C6orf168.2974, C6orf168.4151, C6orf168.4673, C6orf168.555, C6orf168.555R, C6orf168.9589	7	420, 721, 2212, 3677, 2000, 1953, 175	1.83	199	9.841e-05	171	2	3	7	7
HMGN3	HMGN3.136, HMGN3.331, HMGN3.381, HMGN3.483, HMGN3.511, HMGN3.755	6	619, 3765, 250, 132, 2328, 2630	1.87	168	9.994e-05	172	2	3	6	6
CCDC43	CCDC43.1007, CCDC43.1662, CCDC43.1707, CCDC43.293, CCDC43.306, CCDC43.559	6	2590, 325, 2277, 2349, 290, 2176	1.87	169	0.0001006	173	2	2	6	6
ANKRD22	ANKRD22.1506, ANKRD22.1857, ANKRD22.216, ANKRD22.3089, ANKRD22.3162, ANKRD22.3439	6	2657, 2450, 3921, 234, 2470, 1091	1.87	170	0.0001012	174	1	1	6	6
NCAPD2	NCAPD2.120, NCAPD2.1292, NCAPD2.1765, NCAPD2.1819, NCAPD2.1970, NCAPD2.1970R, NCAPD2.4189	7	1283, 382, 3431, 3430, 3859, 3885, 527	1.79	222	0.0001045	175	1	2	7	7
PJA2	PJA2.1839, PJA2.295, PJA2.4320, PJA2.4320R, PJA2.4433, PJA2.4718, PJA2.4852	7	247, 594, 2296, 2319, 1090, 3377, 381	1.78	229	0.0001053	176	2	3	7	7
RWDD2A	RWDD2A.1098, RWDD2A.1110, RWDD2A.471, RWDD2A.564, RWDD2A.564R, RWDD2A.740, RWDD2A.947	7	2120, 2374, 2696, 2690, 2622, 496, 4142	1.76	241	0.0001083	177	1	1	7	7
CASP8AP2	CASP8AP2.1851, CASP8AP2.3927, CASP8AP2.529, CASP8AP2.596, CASP8AP2.6179, CASP8AP2.6179R, CASP8AP2.967	7	1890, 360, 2541, 3984, 1247, 1963, 1779	1.76	242	0.0001084	178	1	1	7	7
NIP7	NIP7.1046, NIP7.1168, NIP7.1168R, NIP7.1883, NIP7.2065, NIP7.2130, NIP7.925	7	217, 1781, 2302, 706, 637, 3423, 3422	1.76	246	0.0001089	179	1	3	7	7
TDRD3	TDRD3.1135, TDRD3.1350, TDRD3.1531, TDRD3.1607, TDRD3.283, TDRD3.283R, TDRD3.45	7	2820, 2992, 3970, 716, 3770, 3813, 622	1.75	254	0.0001101	180	0	2	7	7
CCDC113	CCDC113.1612, CCDC113.2167, CCDC113.3382, CCDC113.4634, CCDC113.4783, CCDC113.687	6	2731, 241, 322, 3671, 4206, 1266	1.86	171	0.000112	181	2	2	6	6
CIAPIN1	CIAPIN1.1361, CIAPIN1.1517, CIAPIN1.1677, CIAPIN1.2024, CIAPIN1.493, CIAPIN1.675	6	2795, 318, 168, 3649, 1801, 1055	1.86	172	0.0001127	182	2	2	6	6
MAF	MAF.2022, MAF.2023, MAF.2024, MAF.2607, MAF.2608, MAF.274	6	1115, 574, 4291, 236, 123, 3469	1.86	173	0.0001128	183	2	3	6	6
CREBL2	CREBL2.2296, CREBL2.2610, CREBL2.2615, CREBL2.3246, CREBL2.443, CREBL2.472	6	305, 1618, 3816, 4005, 720, 108	1.86	174	0.0001128	184	2	3	6	6
SLC25A30	SLC25A30.1310, SLC25A30.1580, SLC25A30.1633, SLC25A30.3075, SLC25A30.3078, SLC25A30.3175	6	98, 362, 2895, 1722, 2725, 1387	1.86	175	0.0001145	185	2	2	6	6
RAB27B	RAB27B.1046, RAB27B.116, RAB27B.1297, RAB27B.465, RAB27B.614, RAB27B.835	6	3345, 1449, 2331, 2867, 259, 1673	1.86	176	0.0001155	186	1	1	6	6
MYCBP2	MYCBP2.10514, MYCBP2.11727, MYCBP2.1232, MYCBP2.13595, MYCBP2.13595R, MYCBP2.4349, MYCBP2.7331	7	1706, 3843, 3104, 618, 713, 515, 2116	1.7	285	0.0001188	187	0	3	7	7
NECAP1	NECAP1.1033, NECAP1.1896, NECAP1.2029, NECAP1.2351, NECAP1.568, NECAP1.927	6	3425, 1543, 271, 1958, 4271, 2071	1.86	177	0.0001195	188	1	1	6	6
POLR2A	POLR2A.1204, POLR2A.2485, POLR2A.2702, POLR2A.3961, POLR2A.4177, POLR2A.4323	6	932, 1150, 95, 440, 3374, 992	1.86	178	0.0001209	189	2	4	6	6
FUBP1	FUBP1.1846, FUBP1.1933, FUBP1.236, FUBP1.2714, FUBP1.370, FUBP1.370R, FUBP1.521	7	375, 513, 2462, 3556, 2403, 2356, 871	1.68	292	0.0001215	190	1	3	7	7
RRAGD	RRAGD.1112, RRAGD.1585, RRAGD.2355, RRAGD.2791, RRAGD.4546, RRAGD.519	6	1220, 3319, 3162, 272, 4018, 3318	1.85	179	0.0001226	191	1	1	6	6
HDDC2	HDDC2.1074, HDDC2.1152, HDDC2.1208, HDDC2.1208R, HDDC2.1352, HDDC2.623, HDDC2.688	7	2207, 251, 4073, 2900, 677, 1138, 838	1.68	298	0.0001227	192	1	3	7	7
THOC5	THOC5.1307, THOC5.160, THOC5.163, THOC5.248, THOC5.448, THOC5.854	6	254, 398, 4089, 4214, 160, 332	1.85	181	0.0001262	193	4	4	6	6
EDC4	EDC4.2924, EDC4.3297, EDC4.331, EDC4.4687, EDC4.509, EDC4.572	6	3753, 2110, 1255, 335, 167, 363	1.85	182	0.0001268	194	3	3	6	6
NUTF2	NUTF2.136, NUTF2.396, NUTF2.397, NUTF2.400, NUTF2.668, NUTF2.705	6	3402, 299, 1226, 88, 117, 391	1.85	183	0.000127	195	4	4	6	6
PSMG1	PSMG1.338, PSMG1.413, PSMG1.580, PSMG1.671, PSMG1.733, PSMG1.877	6	89, 1870, 407, 3349, 2487, 684	1.85	184	0.0001278	196	2	3	6	6
BCL2L14	BCL2L14.1062, BCL2L14.595, BCL2L14.615, BCL2L14.618, BCL2L14.670, BCL2L14.908	6	197, 385, 1881, 2719, 122, 1576	1.85	185	0.0001279	197	3	3	6	6
LHFP	LHFP.1199, LHFP.1221, LHFP.1378, LHFP.1381, LHFP.1840, LHFP.1980, LHFP.1980R	7	4079, 3481, 1826, 348, 2884, 747, 924	1.64	324	0.000129	198	1	3	7	7
SLC7A6OS	SLC7A6OS.1011, SLC7A6OS.1192, SLC7A6OS.713, SLC7A6OS.740, SLC7A6OS.835, SLC7A6OS.950	6	206, 925, 2245, 3832, 1157, 3094	1.85	186	0.0001329	199	1	2	6	6
AGPAT5	AGPAT5.1162, AGPAT5.1431, AGPAT5.1890, AGPAT5.2916, AGPAT5.3093, AGPAT5.4811	6	1184, 1981, 213, 2472, 995, 3729	1.85	187	0.0001357	200	1	2	6	6
RPL13	RPL13.1021, RPL13.432, RPL13.501, RPL13.537, RPL13.637, RPL13.858	6	2254, 307, 386, 2073, 317, 4317	1.85	188	0.0001366	201	3	3	6	6
COMMD6	COMMD6.149, COMMD6.1585, COMMD6.318, COMMD6.389, COMMD6.729, COMMD6.948	6	169, 2869, 4117, 3636, 405, 4241	1.85	189	0.0001366	202	2	2	6	6
FTSJD1	FTSJD1.1474, FTSJD1.1474R, FTSJD1.1551, FTSJD1.2062, FTSJD1.2149, FTSJD1.3966, FTSJD1.586	7	1177, 1462, 3557, 847, 352, 4304, 3062	1.6	353	0.0001368	203	1	2	7	7
HPS6	HPS6.1495, HPS6.1591, HPS6.1622, HPS6.2033, HPS6.2525, HPS6.2581	6	4101, 4150, 3519, 2363, 396, 273	1.85	190	0.0001376	204	2	2	6	6
UTP14C	UTP14C.1044, UTP14C.2284, UTP14C.4539, UTP14C.4729, UTP14C.5275, UTP14C.656	6	3811, 1654, 3783, 1467, 276, 2392	1.84	191	0.0001454	205	1	1	6	6
FOXO3	FOXO3.1572, FOXO3.1572R, FOXO3.1892, FOXO3.4520, FOXO3.4605, FOXO3.4631, FOXO3.6774	7	2004, 2056, 1589, 463, 2721, 1240, 2433	1.55	380	0.0001462	206	1	1	7	7
LYRM2	LYRM2.1411, LYRM2.1553, LYRM2.186, LYRM2.3328, LYRM2.4797, LYRM2.61	6	3475, 287, 1367, 3474, 3473, 1965	1.84	192	0.0001463	207	1	1	6	6
MTRF1	MTRF1.1109, MTRF1.1201, MTRF1.1201R, MTRF1.1247, MTRF1.214, MTRF1.407, MTRF1.787	7	2021, 3936, 3943, 3436, 1014, 3070, 596	1.55	381	0.0001466	208	0	1	7	7
CRK	CRK.1565, CRK.1687, CRK.1687R, CRK.1861, CRK.2198, CRK.2199, CRK.964	7	2179, 906, 531, 2378, 3626, 585, 1101	1.54	390	0.0001504	209	0	3	7	7
PIAS2	PIAS2.1421, PIAS2.1446, PIAS2.1447, PIAS2.758, PIAS2.766, PIAS2.846	6	137, 1509, 571, 243, 286, 1268	1.84	193	0.0001568	210	3	4	6	6
USP10	USP10.1269, USP10.1986, USP10.2444, USP10.3101, USP10.3127, USP10.418	6	334, 3230, 338, 3229, 876, 245	1.83	195	0.0001683	211	3	4	6	6
FGFR1OP	FGFR1OP.1155, FGFR1OP.1234, FGFR1OP.1521, FGFR1OP.1792, FGFR1OP.217, FGFR1OP.765	6	4048, 350, 1649, 3564, 3563, 3164	1.83	196	0.0001684	212	1	1	6	6
RNASEH2B	RNASEH2B.371, RNASEH2B.399, RNASEH2B.497, RNASEH2B.497R, RNASEH2B.766, RNASEH2B.767, RNASEH2B.799	7	1349, 848, 1889, 2447, 2294, 2404, 449	1.52	403	0.0001699	213	1	2	7	7
KIAA1468	KIAA1468.1119, KIAA1468.1636, KIAA1468.2032, KIAA1468.2291, KIAA1468.4462, KIAA1468.4820	6	2430, 1732, 201, 3495, 3887, 419	1.83	197	0.0001744	214	2	2	6	6
BNIP3L	BNIP3L.1008, BNIP3L.1785, BNIP3L.2091, BNIP3L.2686, BNIP3L.432, BNIP3L.480	6	178, 1517, 3938, 366, 1204, 1786	1.83	198	0.0001745	215	2	2	6	6
MCM6	MCM6.1479, MCM6.2061, MCM6.2172, MCM6.2763, MCM6.2807, MCM6.3697	6	2894, 239, 1133, 3462, 3461, 1116	1.83	200	0.0001822	216	1	1	6	6
DNAJC3	DNAJC3.1097, DNAJC3.1238, DNAJC3.1238R, DNAJC3.2585, DNAJC3.3567, DNAJC3.5088, DNAJC3.886	7	947, 2823, 2840, 3604, 1947, 851, 3603	1.51	405	0.0001841	217	0	2	7	7
DIS3	DIS3.252, DIS3.253, DIS3.372, DIS3.3982, DIS3.5939, DIS3.6525	6	1539, 3605, 875, 4139, 3896, 228	1.83	201	0.0001846	218	1	2	6	6
SFRS18	SFRS18.1452, SFRS18.1452R, SFRS18.1889, SFRS18.2160, SFRS18.2217, SFRS18.2560, SFRS18.931	7	1058, 962, 1167, 790, 2580, 2224, 652	1.51	406	0.000187	219	0	3	7	7
ZADH2	ZADH2.1407, ZADH2.1989, ZADH2.2081, ZADH2.3413, ZADH2.3589, ZADH2.5209	6	3208, 149, 781, 930, 2186, 314	1.82	202	0.000188	220	2	4	6	6
CMAS	CMAS.1007, CMAS.1122, CMAS.1128, CMAS.1141, CMAS.1359, CMAS.410	6	2386, 291, 2718, 2196, 3643, 424	1.82	203	0.0001895	221	2	2	6	6
CHST5	CHST5.1191, CHST5.2843, CHST5.2893, CHST5.2894, CHST5.3197, CHST5.91	6	1025, 203, 917, 2643, 1361, 3650	1.82	204	0.0001907	222	1	2	6	6
USP45	USP45.1773, USP45.3023, USP45.4225, USP45.4488, USP45.5178, USP45.538	6	347, 4204, 3937, 2047, 2777, 1816	1.82	205	0.000192	223	1	1	6	6
DYNC1LI2	DYNC1LI2.2625, DYNC1LI2.3159, DYNC1LI2.3243, DYNC1LI2.3276, DYNC1LI2.3806, DYNC1LI2.871	6	3600, 1063, 2812, 2267, 134, 473	1.82	206	0.0001947	224	2	2	6	6
ECHS1	ECHS1.1295, ECHS1.689, ECHS1.834, ECHS1.902, ECHS1.903, ECHS1.999	6	144, 4067, 826, 1286, 3597, 364	1.82	207	0.0001976	225	2	3	6	6
KPNA5	KPNA5.1054, KPNA5.370, KPNA5.374, KPNA5.785, KPNA5.807, KPNA5.979	6	1806, 3125, 3078, 3489, 3488, 384	1.82	208	0.0002014	226	1	1	6	6
TMPRSS2	TMPRSS2.1302, TMPRSS2.1302R, TMPRSS2.1511, TMPRSS2.2835, TMPRSS2.2835R, TMPRSS2.293, TMPRSS2.3079, TMPRSS2.716	8	2694, 3090, 2148, 1088, 899, 1064, 1222, 2312	1.44	445	0.0002026	227	0	1	8	8
CD164	CD164.1371, CD164.1550, CD164.1972, CD164.1994, CD164.2164, CD164.2166	6	4024, 739, 2347, 188, 943, 4173	1.82	209	0.0002051	228	1	3	6	6
PITPNA	PITPNA.1014, PITPNA.1014R, PITPNA.2187, PITPNA.2823, PITPNA.2912, PITPNA.3615, PITPNA.989	7	1421, 2348, 3103, 2142, 873, 502, 2362	1.49	414	0.0002062	229	0	2	7	7
SP3	SP3.1347, SP3.2717, SP3.3557, SP3.5213, SP3.5398, SP3.866	6	354, 1678, 401, 4207, 226, 454	1.82	210	0.0002077	230	4	4	6	6
WBP4	WBP4.1222, WBP4.1502, WBP4.162, WBP4.2056, WBP4.416, WBP4.619	6	224, 2015, 2123, 4131, 791, 4292	1.82	211	0.000209	231	1	2	6	6
PM20D2	PM20D2.2810, PM20D2.3408, PM20D2.3601, PM20D2.3602, PM20D2.4491, PM20D2.999	6	434, 3953, 2387, 3763, 3376, 3777	1.82	212	0.0002144	232	1	1	6	6
FOXF1	FOXF1.1377, FOXF1.1589, FOXF1.1917, FOXF1.1931, FOXF1.351, FOXF1.425	6	2990, 3053, 4286, 323, 1275, 3559	1.81	213	0.0002201	233	1	1	6	6
YWHAE	YWHAE.1291, YWHAE.1774, YWHAE.1774R, YWHAE.370, YWHAE.371, YWHAE.611, YWHAE.774	7	723, 1049, 1414, 776, 561, 2105, 3209	1.49	417	0.000225	234	0	3	7	7
TM9SF3	TM9SF3.2678, TM9SF3.3631, TM9SF3.3766, TM9SF3.5050, TM9SF3.5325, TM9SF3.5489	6	686, 2334, 3169, 2723, 204, 1454	1.81	214	0.0002284	235	1	2	6	6
NCOR1	NCOR1.1875, NCOR1.2307, NCOR1.2682, NCOR1.2707, NCOR1.918, NCOR1.986	6	4127, 2297, 4133, 474, 4274, 302	1.81	215	0.0002417	236	2	2	6	6
DVL2	DVL2.1060, DVL2.1087, DVL2.1834, DVL2.2470, DVL2.442, DVL2.741	6	2940, 3601, 2031, 3060, 2972, 421	1.81	216	0.000243	237	1	1	6	6
FARP1	FARP1.304, FARP1.308, FARP1.328, FARP1.330, FARP1.454, FARP1.491	6	3569, 1614, 185, 2536, 984, 403	1.8	217	0.0002474	238	2	3	6	6
SMAD4	SMAD4.1754, SMAD4.2582, SMAD4.4193, SMAD4.4594, SMAD4.5171, SMAD4.6768	6	2170, 1915, 262, 3822, 3285, 464	1.8	218	0.0002503	239	2	2	6	6
CWF19L1	CWF19L1.1616, CWF19L1.2198, CWF19L1.2564, CWF19L1.332, CWF19L1.453, CWF19L1.751	6	389, 3823, 2443, 1832, 2896, 2893	1.8	219	0.0002563	240	1	1	6	6
RTTN	RTTN.2529, RTTN.4028, RTTN.4569, RTTN.5238, RTTN.5812, RTTN.6206	6	378, 3316, 503, 2958, 3315, 3314	1.8	220	0.0002577	241	1	2	6	6
PEX5	PEX5.1029, PEX5.1290, PEX5.295, PEX5.684, PEX5.692, PEX5.984	6	1651, 2784, 3389, 1208, 4061, 306	1.79	221	0.000283	242	1	1	6	6
COX4NB	COX4NB.1014, COX4NB.1016, COX4NB.1048, COX4NB.1064, COX4NB.506, COX4NB.830	6	313, 2596, 4190, 1125, 3628, 2133	1.79	223	0.0002981	243	1	1	6	6
DYNLRB2	DYNLRB2.146, DYNLRB2.226, DYNLRB2.262, DYNLRB2.283, DYNLRB2.328, DYNLRB2.333	6	516, 1899, 3599, 285, 388, 3004	1.79	224	0.0003027	244	2	3	6	6
PAM	PAM.1380, PAM.1465, PAM.1512, PAM.2652, PAM.3947, PAM.519	6	1317, 3980, 356, 2528, 3397, 2911	1.79	225	0.0003057	245	1	1	6	6
MED11	MED11.158, MED11.396, MED11.54, MED11.656, MED11.805, MED11.97	6	1942, 208, 991, 431, 4176, 2130	1.79	226	0.000307	246	2	3	6	6
CDK10	CDK10.111, CDK10.1226, CDK10.1227, CDK10.190, CDK10.495, CDK10.954	6	4269, 493, 2198, 2970, 456, 2994	1.78	227	0.000307	247	2	2	6	6
ZBED3	ZBED3.1068, ZBED3.1112, ZBED3.1298, ZBED3.1389, ZBED3.150, ZBED3.203	6	2237, 170, 638, 4191, 741, 3207	1.78	228	0.0003081	248	1	3	6	6
HPS1	HPS1.238, HPS1.302, HPS1.347, HPS1.460, HPS1.571, HPS1.574	6	1469, 308, 433, 3739, 1838, 2159	1.78	230	0.0003111	249	2	2	6	6
MBTPS1	MBTPS1.2075, MBTPS1.2270, MBTPS1.2299, MBTPS1.3972, MBTPS1.410, MBTPS1.4183	6	497, 2744, 1695, 4212, 4312, 275	1.78	231	0.0003154	250	2	2	6	6
C16orf80	C16orf80.1132, C16orf80.1192, C16orf80.552, C16orf80.669, C16orf80.785, C16orf80.810	6	3682, 4128, 4277, 1070, 326, 3681	1.78	232	0.0003202	251	1	1	6	6
GTDC1	GTDC1.1092, GTDC1.1105, GTDC1.1539, GTDC1.1970, GTDC1.204, GTDC1.204R, GTDC1.2239	7	897, 4299, 549, 1643, 1254, 1096, 556	1.45	437	0.0003242	252	0	3	7	7
PINX1	PINX1.124, PINX1.191, PINX1.241, PINX1.341, PINX1.398, PINX1.998	6	2523, 1366, 1364, 490, 161, 2676	1.78	233	0.0003254	253	2	2	6	6
PAFAH1B1	PAFAH1B1.1763, PAFAH1B1.3699, PAFAH1B1.4057, PAFAH1B1.4896, PAFAH1B1.5069, PAFAH1B1.582	6	3864, 238, 553, 249, 3398, 1320	1.78	234	0.0003359	254	2	3	6	6
ZBTB4	ZBTB4.1051, ZBTB4.4260, ZBTB4.4361, ZBTB4.5041, ZBTB4.5045, ZBTB4.5553	6	2585, 1072, 2545, 3878, 324, 3205	1.77	235	0.0003401	255	1	1	6	6
STAR	STAR.1727, STAR.1898, STAR.2053, STAR.2380, STAR.448, STAR.744	6	1898, 4313, 1310, 3863, 330, 1822	1.77	236	0.0003493	256	1	1	6	6
KIAA0513	KIAA0513.2306, KIAA0513.2977, KIAA0513.5681, KIAA0513.7190, KIAA0513.7271, KIAA0513.999	6	551, 2499, 3500, 3499, 3498, 494	1.77	237	0.0003531	257	1	2	6	6
KCTD11	KCTD11.1754, KCTD11.2075, KCTD11.2076, KCTD11.2077, KCTD11.2307, KCTD11.2613	6	2872, 3503, 1081, 754, 215, 1117	1.77	238	0.0003562	258	1	2	6	6
MBD2	MBD2.714, MBD2.749, MBD2.752, MBD2.778, MBD2.863, MBD2.867	6	522, 418, 1564, 1042, 196, 256	1.77	239	0.0003569	259	3	4	6	6
CES2	CES2.2600, CES2.3135, CES2.3207, CES2.3566, CES2.3830, CES2.533	6	267, 3838, 3131, 780, 3653, 3652	1.77	240	0.000357	260	1	2	6	6
IDE	IDE.1369, IDE.1963, IDE.2677, IDE.3148, IDE.3347, IDE.91	6	1734, 466, 1778, 380, 2525, 4027	1.76	243	0.0003591	261	2	2	6	6
ACADVL	ACADVL.1244, ACADVL.1516, ACADVL.1739, ACADVL.375, ACADVL.379, ACADVL.827	6	1645, 2554, 1480, 1048, 268, 1669	1.76	244	0.0003599	262	1	1	6	6
WDR36	WDR36.1298, WDR36.2417, WDR36.2758, WDR36.3044, WDR36.3726, WDR36.6495	6	486, 139, 642, 1141, 4193, 1358	1.76	245	0.0003603	263	2	3	6	6
TNKS	TNKS.2091, TNKS.3439, TNKS.4100, TNKS.691, TNKS.7288, TNKS.7726	6	406, 3255, 3254, 1199, 2667, 436	1.76	247	0.0003606	264	2	2	6	6
TUBG1	TUBG1.1623, TUBG1.18, TUBG1.1932, TUBG1.537, TUBG1.745, TUBG1.775	6	3243, 399, 2846, 541, 2095, 2602	1.76	248	0.0003609	265	1	2	6	6
FGFR1	FGFR1.1767, FGFR1.296, FGFR1.2978, FGFR1.335, FGFR1.4541, FGFR1.638	6	3123, 4263, 2693, 353, 511, 1594	1.76	249	0.000361	266	1	2	6	6
VPS4A	VPS4A.116, VPS4A.340, VPS4A.367, VPS4A.369, VPS4A.576, VPS4A.873	6	2313, 3848, 1419, 2610, 301, 1124	1.76	250	0.000361	267	1	1	6	6
ZFP90	ZFP90.2220, ZFP90.2442, ZFP90.2604, ZFP90.2605, ZFP90.397, ZFP90.4104	6	3949, 586, 3195, 3901, 2200, 222	1.76	251	0.0003619	268	1	2	6	6
HEATR3	HEATR3.2017, HEATR3.2120, HEATR3.2264, HEATR3.688, HEATR3.691, HEATR3.924	6	3532, 181, 2880, 1221, 683, 393	1.76	252	0.0003623	269	2	3	6	6
INTS9	INTS9.1345, INTS9.2349, INTS9.455, INTS9.510, INTS9.517, INTS9.752	6	532, 3510, 2074, 265, 2332, 1640	1.76	253	0.0003626	270	1	2	6	6
NT5E	NT5E.1159, NT5E.1511, NT5E.2397, NT5E.2772, NT5E.3204, NT5E.3787	6	1353, 2507, 657, 200, 938, 3845	1.75	255	0.0003637	271	1	3	6	6
MTO1	MTO1.1026, MTO1.1189, MTO1.1932, MTO1.2421, MTO1.2720, MTO1.2841	6	485, 1939, 3438, 3437, 4230, 3101	1.75	256	0.0003644	272	1	1	6	6
HEXB	HEXB.1334, HEXB.1809, HEXB.1813, HEXB.551, HEXB.624, HEXB.761	6	487, 4168, 1848, 428, 3527, 1741	1.75	257	0.0003645	273	2	2	6	6
ERCC3	ERCC3.1653, ERCC3.2040, ERCC3.2125, ERCC3.2151, ERCC3.726, ERCC3.865	6	2796, 1834, 3766, 3582, 562, 337	1.75	258	0.0003649	274	1	2	6	6
KARS	KARS.1729, KARS.173, KARS.1969, KARS.270, KARS.549, KARS.793	6	376, 3507, 3506, 614, 3505, 3504	1.75	259	0.0003651	275	1	2	6	6
UBTF	UBTF.263, UBTF.3369, UBTF.497, UBTF.530, UBTF.531, UBTF.993	6	3240, 2516, 1045, 3775, 342, 4122	1.75	260	0.0003652	276	1	1	6	6
IQGAP2	IQGAP2.2435, IQGAP2.2517, IQGAP2.2644, IQGAP2.4562, IQGAP2.472, IQGAP2.4835	6	3099, 2407, 3509, 453, 1782, 3826	1.75	261	0.000366	277	1	1	6	6
ATXN10	ATXN10.2176, ATXN10.2385, ATXN10.2740, ATXN10.3086, ATXN10.400, ATXN10.924	6	210, 1422, 2101, 2621, 575, 2376	1.75	262	0.0003661	278	1	2	6	6
RASA1	RASA1.1954, RASA1.2111, RASA1.354, RASA1.3593, RASA1.3647, RASA1.531	6	1334, 2670, 329, 481, 2476, 2008	1.75	263	0.0003671	279	2	2	6	6
DSG2	DSG2.1201, DSG2.1356, DSG2.1606, DSG2.1915, DSG2.4907, DSG2.813	6	2132, 2950, 599, 402, 2442, 351	1.74	264	0.0003681	280	2	3	6	6
WDR59	WDR59.121, WDR59.1378, WDR59.1462, WDR59.211, WDR59.3257, WDR59.3330	6	3214, 3213, 4011, 1321, 478, 477	1.73	265	0.0003734	281	2	2	6	6
PIK3C3	PIK3C3.1325, PIK3C3.1555, PIK3C3.1986, PIK3C3.2024, PIK3C3.2810, PIK3C3.997	6	281, 2411, 1459, 2284, 2380, 884	1.73	266	0.0003746	282	1	2	6	6
NUP88	NUP88.1284, NUP88.1374, NUP88.1379, NUP88.1797, NUP88.2173, NUP88.2382	6	2601, 3406, 2848, 583, 3836, 3405	1.73	267	0.0003754	283	0	1	6	6
QRSL1	QRSL1.1447, QRSL1.2002, QRSL1.2006, QRSL1.2226, QRSL1.2851, QRSL1.3585	6	1089, 439, 2968, 319, 3346, 1260	1.72	268	0.0003772	284	2	2	6	6
CNOT7	CNOT7.465, CNOT7.466, CNOT7.499, CNOT7.631, CNOT7.632, CNOT7.931	6	293, 1019, 2543, 2317, 1135, 3933	1.72	269	0.0003778	285	1	1	6	6
ELP2	ELP2.1002, ELP2.2277, ELP2.2313, ELP2.2460, ELP2.682, ELP2.753	6	1518, 368, 2108, 1587, 1960, 2681	1.72	270	0.000378	286	1	1	6	6
KBTBD11	KBTBD11.3651, KBTBD11.3937, KBTBD11.5836, KBTBD11.6081, KBTBD11.6465, KBTBD11.6505	6	598, 255, 2497, 666, 3120, 2437	1.72	271	0.000379	287	1	3	6	6
GFM2	GFM2.299, GFM2.566, GFM2.705, GFM2.706, GFM2.935, GFM2.941	6	1948, 3846, 1897, 3547, 2178, 447	1.72	272	0.0003792	288	1	1	6	6
SMPD2	SMPD2.1031, SMPD2.1100, SMPD2.1133, SMPD2.1524, SMPD2.1648, SMPD2.635	6	907, 3037, 3893, 3105, 1056, 279	1.72	273	0.0003793	289	1	2	6	6
MMADHC	MMADHC.1163, MMADHC.227, MMADHC.253, MMADHC.517, MMADHC.638, MMADHC.702	6	392, 414, 1162, 1715, 1591, 2339	1.72	274	0.0003804	290	2	2	6	6
NDFIP2	NDFIP2.1103, NDFIP2.1758, NDFIP2.2597, NDFIP2.3076, NDFIP2.4258, NDFIP2.4546	6	1976, 294, 2749, 3429, 3428, 654	1.71	275	0.0003807	291	1	2	6	6
GTF2H2C	GTF2H2C.1406, GTF2H2C.173, GTF2H2C.175, GTF2H2C.1787, GTF2H2C.869, GTF2H2C.942	6	2017, 2454, 2628, 4192, 1427, 411	1.71	276	0.0003809	292	1	1	6	6
SF3B3	SF3B3.1784, SF3B3.2077, SF3B3.5566, SF3B3.5702, SF3B3.9162, SF3B3.9703	6	1891, 576, 3304, 462, 3156, 2193	1.71	277	0.0003814	293	1	2	6	6
DUSP16	DUSP16.1007, DUSP16.1014, DUSP16.4073, DUSP16.5152, DUSP16.5197, DUSP16.942	6	807, 2481, 3055, 435, 225, 540	1.71	278	0.0003824	294	2	4	6	6
ARL15	ARL15.1009, ARL15.1899, ARL15.2444, ARL15.282, ARL15.542, ARL15.650	6	3713, 2855, 632, 2996, 2993, 4019	1.71	279	0.0003825	295	0	1	6	6
HMGB1	HMGB1.1534, HMGB1.1726, HMGB1.2309, HMGB1.2683, HMGB1.2936, HMGB1.3100	6	508, 2078, 2115, 3523, 3522, 4065	1.71	280	0.0003839	296	0	1	6	6
EPC2	EPC2.1634, EPC2.1790, EPC2.210, EPC2.3510, EPC2.801, EPC2.950	6	1920, 3000, 2498, 1628, 2429, 429	1.71	281	0.0003844	297	1	1	6	6
MAK16	MAK16.1224, MAK16.214, MAK16.2908, MAK16.2916, MAK16.3049, MAK16.625	6	519, 2076, 2283, 379, 525, 670	1.71	282	0.0003847	298	1	4	6	6
FBXL17	FBXL17.1750, FBXL17.1979, FBXL17.2918, FBXL17.3202, FBXL17.3892, FBXL17.4403	6	2577, 1131, 2274, 4135, 373, 1931	1.7	283	0.000387	299	1	1	6	6
RSPRY1	RSPRY1.1671, RSPRY1.1831, RSPRY1.2051, RSPRY1.2052, RSPRY1.695, RSPRY1.748	6	1288, 1738, 3804, 2986, 3317, 404	1.7	284	0.0003871	300	1	1	6	6
ATP6V1B2	ATP6V1B2.1411, ATP6V1B2.2520, ATP6V1B2.2903, ATP6V1B2.522, ATP6V1B2.523, ATP6V1B2.840	6	768, 2009, 438, 367, 4222, 432	1.7	286	0.000388	301	3	4	6	6
MED4	MED4.1011, MED4.1083, MED4.1835, MED4.1864, MED4.1866, MED4.851	6	534, 2529, 2163, 2632, 3882, 3915	1.69	287	0.0003915	302	0	1	6	6
SUGT1	SUGT1.1020, SUGT1.132, SUGT1.1376, SUGT1.1381, SUGT1.1400, SUGT1.1630	6	2791, 1087, 1492, 349, 1905, 3275	1.69	288	0.0003924	303	1	1	6	6
SAMM50	SAMM50.1022, SAMM50.1023, SAMM50.1264, SAMM50.307, SAMM50.540, SAMM50.749	6	2595, 1833, 310, 3312, 814, 446	1.69	289	0.0003934	304	2	3	6	6
FAM174A	FAM174A.1062, FAM174A.674, FAM174A.713, FAM174A.736, FAM174A.737, FAM174A.971	6	4145, 2405, 355, 544, 2053, 1180	1.69	290	0.0003936	305	1	2	6	6
WDR41	WDR41.1444, WDR41.352, WDR41.406, WDR41.640, WDR41.655, WDR41.902	6	2662, 258, 755, 1954, 973, 2420	1.68	291	0.0003945	306	1	3	6	6
DHODH	DHODH.1612, DHODH.1960, DHODH.1979, DHODH.2048, DHODH.2049, DHODH.945	6	1923, 560, 4141, 443, 2763, 1503	1.68	293	0.0003954	307	1	2	6	6
HSF2	HSF2.1923, HSF2.2277, HSF2.2399, HSF2.2474, HSF2.594, HSF2.974	6	280, 4092, 2819, 3518, 1452, 733	1.68	294	0.0003961	308	1	2	6	6
SENP6	SENP6.1629, SENP6.1769, SENP6.3329, SENP6.3554, SENP6.3913, SENP6.6286	6	718, 4272, 633, 331, 3305, 759	1.68	295	0.0003963	309	1	4	6	6
PIWIL2	PIWIL2.1266, PIWIL2.1722, PIWIL2.2136, PIWIL2.2468, PIWIL2.3139, PIWIL2.3365	6	1701, 3378, 3031, 383, 680, 2875	1.68	296	0.0003974	310	1	2	6	6
PSMD7	PSMD7.1004, PSMD7.1627, PSMD7.1628, PSMD7.230, PSMD7.370, PSMD7.653	6	539, 3351, 1762, 359, 1139, 3350	1.68	297	0.0003975	311	1	2	6	6
ZNF24	ZNF24.2074, ZNF24.2655, ZNF24.4188, ZNF24.6195, ZNF24.797, ZNF24.898	6	3112, 2599, 506, 444, 761, 3161	1.67	299	0.0003995	312	1	3	6	6
C6orf203	C6orf203.351, C6orf203.513, C6orf203.677, C6orf203.761, C6orf203.789, C6orf203.790	6	3676, 2233, 712, 3675, 3955, 524	1.67	300	0.0004003	313	0	2	6	6
ADRA1A	ADRA1A.1577, ADRA1A.1608, ADRA1A.1661, ADRA1A.1664, ADRA1A.620, ADRA1A.956	6	3730, 975, 663, 597, 233, 4119	1.67	301	0.0004013	314	1	4	6	6
PNRC1	PNRC1.1182, PNRC1.1306, PNRC1.1308, PNRC1.1549, PNRC1.821, PNRC1.822	6	4240, 2827, 372, 1784, 2452, 694	1.67	302	0.0004014	315	1	2	6	6
FBXO31	FBXO31.3139, FBXO31.3187, FBXO31.3580, FBXO31.382, FBXO31.454, FBXO31.586	6	749, 2406, 345, 2594, 3935, 4196	1.67	303	0.0004015	316	1	2	6	6
GPATCH8	GPATCH8.1575, GPATCH8.2294, GPATCH8.2817, GPATCH8.563, GPATCH8.6278, GPATCH8.6279	6	895, 1360, 296, 3007, 1265, 3542	1.67	304	0.0004021	317	1	2	6	6
RNF180	RNF180.112, RNF180.123, RNF180.200, RNF180.247, RNF180.544, RNF180.99	6	702, 3830, 3323, 3322, 2973, 2684	1.67	305	0.0004025	318	0	1	6	6
SETDB2	SETDB2.1557, SETDB2.2643, SETDB2.3607, SETDB2.4733, SETDB2.692, SETDB2.834	6	2069, 357, 4090, 1936, 2738, 705	1.67	306	0.0004028	319	1	2	6	6
SNX3	SNX3.1240, SNX3.674, SNX3.686, SNX3.884, SNX3.948, SNX3.993	6	864, 244, 4258, 589, 3280, 1909	1.66	307	0.0004038	320	1	3	6	6
EIF4EBP1	EIF4EBP1.223, EIF4EBP1.224, EIF4EBP1.367, EIF4EBP1.410, EIF4EBP1.694, EIF4EBP1.779	6	309, 602, 3593, 4020, 2280, 1044	1.66	308	0.0004041	321	1	2	6	6
WAPAL	WAPAL.1762, WAPAL.2035, WAPAL.2361, WAPAL.3007, WAPAL.3050, WAPAL.478	6	566, 1031, 339, 3220, 2089, 3219	1.66	309	0.0004043	322	1	2	6	6
ATXN7L3	ATXN7L3.1118, ATXN7L3.1958, ATXN7L3.551, ATXN7L3.590, ATXN7L3.80, ATXN7L3.81	6	3983, 221, 617, 724, 620, 1083	1.66	310	0.0004056	323	1	4	6	6
POLR2C	POLR2C.121, POLR2C.1704, POLR2C.1705, POLR2C.1746, POLR2C.844, POLR2C.889	6	862, 1636, 2365, 289, 409, 968	1.66	311	0.0004059	324	2	4	6	6
CLYBL	CLYBL.1291, CLYBL.1292, CLYBL.1323, CLYBL.1679, CLYBL.441, CLYBL.708	6	2616, 558, 2540, 1951, 3644, 3174	1.66	312	0.0004073	325	0	1	6	6
NLGN2	NLGN2.1355, NLGN2.1736, NLGN2.4603, NLGN2.4604, NLGN2.4609, NLGN2.962	6	2461, 3421, 675, 2933, 4247, 3420	1.65	313	0.0004082	326	0	1	6	6
MTUS1	MTUS1.2005, MTUS1.2972, MTUS1.455, MTUS1.484, MTUS1.691, MTUS1.853	6	2668, 1768, 643, 1757, 3947, 425	1.65	314	0.0004082	327	1	2	6	6
MYO1C	MYO1C.1341, MYO1C.1641, MYO1C.3181, MYO1C.3998, MYO1C.4623, MYO1C.919	6	2836, 484, 679, 520, 1855, 1731	1.65	315	0.0004086	328	1	3	6	6
GTF3C6	GTF3C6.421, GTF3C6.551, GTF3C6.616, GTF3C6.623, GTF3C6.816, GTF3C6.864	6	489, 2350, 3011, 3922, 3136, 1481	1.65	316	0.0004094	329	1	1	6	6
KIAA1967	KIAA1967.2185, KIAA1967.2907, KIAA1967.3401, KIAA1967.3825, KIAA1967.3911, KIAA1967.3912	6	1479, 3494, 3493, 320, 788, 3926	1.65	317	0.0004095	330	1	2	6	6
AARS	AARS.1225, AARS.1731, AARS.1759, AARS.1785, AARS.2627, AARS.2628	6	2639, 4068, 734, 1324, 698, 283	1.65	318	0.000411	331	1	3	6	6
WBP11	WBP11.1135, WBP11.1256, WBP11.2271, WBP11.237, WBP11.2580, WBP11.847	6	1207, 1041, 498, 3216, 361, 3215	1.65	319	0.0004114	332	2	2	6	6
NDUFA9	NDUFA9.1445, NDUFA9.356, NDUFA9.377, NDUFA9.381, NDUFA9.654, NDUFA9.771	6	237, 3903, 538, 1983, 1029, 861	1.65	320	0.0004125	333	1	3	6	6
CDYL2	CDYL2.125, CDYL2.1699, CDYL2.2187, CDYL2.2191, CDYL2.290, CDYL2.788	6	3657, 3656, 1995, 1384, 1270, 395	1.65	321	0.0004125	334	1	1	6	6
ATG5	ATG5.1430, ATG5.1596, ATG5.1692, ATG5.322, ATG5.523, ATG5.538	6	1527, 3138, 369, 3707, 3706, 740	1.64	322	0.0004138	335	1	2	6	6
MC1R	MC1R.1721, MC1R.1804, MC1R.1909, MC1R.3056, MC1R.444, MC1R.567	6	2815, 1659, 3170, 1374, 601, 415	1.64	323	0.0004146	336	1	2	6	6
ARL5A	ARL5A.1000, ARL5A.1568, ARL5A.2203, ARL5A.2598, ARL5A.2647, ARL5A.912	6	4037, 797, 370, 2177, 2506, 4023	1.64	325	0.0004164	337	1	2	6	6
ZC3H13	ZC3H13.2390, ZC3H13.275, ZC3H13.2759, ZC3H13.327, ZC3H13.4039, ZC3H13.665	6	476, 3204, 1263, 3203, 3202, 3201	1.64	326	0.0004172	338	1	1	6	6
ASH2L	ASH2L.1160, ASH2L.1985, ASH2L.375, ASH2L.381, ASH2L.391, ASH2L.507	6	893, 3708, 603, 2088, 327, 521	1.64	327	0.0004173	339	1	4	6	6
PPWD1	PPWD1.1062, PPWD1.1183, PPWD1.1287, PPWD1.2038, PPWD1.594, PPWD1.892	6	2806, 468, 2799, 2802, 822, 3362	1.63	328	0.0004185	340	1	2	6	6
ZNF821	ZNF821.1390, ZNF821.1391, ZNF821.1395, ZNF821.270, ZNF821.273, ZNF821.278	6	1692, 4152, 3093, 1705, 492, 4237	1.63	329	0.0004192	341	1	1	6	6
ELF1	ELF1.1312, ELF1.1679, ELF1.2109, ELF1.2521, ELF1.2584, ELF1.3317	6	2811, 616, 3591, 1802, 346, 816	1.63	330	0.0004199	342	1	3	6	6
SOBP	SOBP.1115, SOBP.4692, SOBP.6033, SOBP.719, SOBP.767, SOBP.921	6	831, 374, 528, 3073, 1932, 3971	1.63	331	0.0004207	343	1	3	6	6
POLR2D	POLR2D.1498, POLR2D.1708, POLR2D.859, POLR2D.888, POLR2D.889, POLR2D.899	6	2385, 3373, 607, 3372, 841, 510	1.63	332	0.0004209	344	0	3	6	6
CHD3	CHD3.1715, CHD3.1990, CHD3.2605, CHD3.3152, CHD3.3934, CHD3.6632	6	3810, 4242, 735, 2713, 4309, 3927	1.63	333	0.0004214	345	0	1	6	6
CHMP1A	CHMP1A.1128, CHMP1A.2301, CHMP1A.2304, CHMP1A.2307, CHMP1A.861, CHMP1A.862	6	1144, 4058, 1691, 2961, 423, 2612	1.62	334	0.0004243	346	1	1	6	6
NEK3	NEK3.1021, NEK3.1179, NEK3.1998, NEK3.270, NEK3.436, NEK3.763	6	1416, 509, 2651, 722, 530, 4081	1.62	335	0.0004248	347	0	3	6	6
MMS22L	MMS22L.1447, MMS22L.2607, MMS22L.3287, MMS22L.5120, MMS22L.5887, MMS22L.7635	6	3455, 3454, 3453, 2995, 3452, 865	1.62	336	0.0004264	348	0	1	6	6
ZNF236	ZNF236.1062, ZNF236.1134, ZNF236.2534, ZNF236.6773, ZNF236.6936, ZNF236.7959	6	427, 1200, 655, 3894, 2947, 3109	1.62	337	0.0004264	349	1	2	6	6
PDCD11	PDCD11.1753, PDCD11.2761, PDCD11.2765, PDCD11.2822, PDCD11.3536, PDCD11.3919	6	3392, 2044, 459, 303, 898, 891	1.62	338	0.0004269	350	2	4	6	6
FAM35A	FAM35A.1916, FAM35A.1941, FAM35A.513, FAM35A.533, FAM35A.799, FAM35A.989	6	588, 623, 1565, 2128, 3572, 4035	1.62	339	0.0004274	351	0	2	6	6
ATP5A1	ATP5A1.1224, ATP5A1.1487, ATP5A1.1556, ATP5A1.1558, ATP5A1.1743, ATP5A1.317	6	315, 640, 902, 542, 760, 4064	1.61	340	0.0004279	352	1	5	6	6
ARHGAP19	ARHGAP19.1268, ARHGAP19.1269, ARHGAP19.2609, ARHGAP19.2618, ARHGAP19.4842, ARHGAP19.692	6	422, 769, 883, 3831, 3714, 2468	1.61	341	0.0004286	353	1	3	6	6
PSMB6	PSMB6.385, PSMB6.544, PSMB6.578, PSMB6.582, PSMB6.756, PSMB6.759	6	3354, 533, 504, 3353, 3352, 905	1.61	342	0.0004287	354	0	3	6	6
C8orf58	C8orf58.1430, C8orf58.1431, C8orf58.1441, C8orf58.1801, C8orf58.1907, C8orf58.1909	6	2803, 3127, 1333, 610, 564, 3673	1.61	343	0.000429	355	0	2	6	6
NOC3L	NOC3L.2427, NOC3L.2878, NOC3L.3075, NOC3L.321, NOC3L.594, NOC3L.86	6	3418, 3417, 3416, 526, 909, 3415	1.61	344	0.0004298	356	0	2	6	6
BTF3	BTF3.430, BTF3.475, BTF3.476, BTF3.786, BTF3.848, BTF3.916	6	590, 3690, 1966, 2238, 3689, 2793	1.61	345	0.0004299	357	0	1	6	6
UFM1	UFM1.1513, UFM1.1585, UFM1.1627, UFM1.2157, UFM1.475, UFM1.561	6	4009, 550, 2345, 4310, 1674, 3235	1.61	346	0.00043	358	0	1	6	6
ZDHHC7	ZDHHC7.1108, ZDHHC7.1415, ZDHHC7.1929, ZDHHC7.1957, ZDHHC7.2034, ZDHHC7.3074	6	572, 2807, 653, 715, 4002, 901	1.61	347	0.0004305	359	0	4	6	6
EPHA7	EPHA7.1323, EPHA7.144, EPHA7.1703, EPHA7.2602, EPHA7.3888, EPHA7.530	6	2778, 2661, 696, 1785, 665, 3583	1.61	348	0.0004317	360	0	2	6	6
CHUK	CHUK.1350, CHUK.1891, CHUK.1899, CHUK.513, CHUK.802, CHUK.945	6	4052, 626, 2902, 4143, 728, 1774	1.6	349	0.0004324	361	0	2	6	6
NFATC3	NFATC3.2628, NFATC3.2965, NFATC3.3237, NFATC3.3237R, NFATC3.345, NFATC3.4536, NFATC3.5429	7	818, 3900, 1009, 1595, 1335, 742, 647	1.42	451	0.0004326	362	0	3	7	7
ALOXE3	ALOXE3.1087, ALOXE3.1096, ALOXE3.3142, ALOXE3.460, ALOXE3.805, ALOXE3.809	6	3724, 881, 3868, 4086, 3723, 3754	1.6	350	0.0004327	363	0	1	6	6
MTMR3	MTMR3.506, MTMR3.552, MTMR3.5810, MTMR3.7254, MTMR3.7882, MTMR3.8847	6	2519, 3440, 3992, 732, 3038, 2679	1.6	351	0.0004335	364	0	1	6	6
PRPF8	PRPF8.1117, PRPF8.1118, PRPF8.3601, PRPF8.4910, PRPF8.4962, PRPF8.5981	6	554, 3357, 1821, 555, 3815, 839	1.6	352	0.0004335	365	0	3	6	6
CDK7	CDK7.317, CDK7.381, CDK7.605, CDK7.771, CDK7.894, CDK7.911	6	714, 577, 2261, 2624, 3747, 856	1.6	354	0.0004356	366	0	3	6	6
RIOK2	RIOK2.1243, RIOK2.1326, RIOK2.1399, RIOK2.273, RIOK2.333, RIOK2.412	6	3948, 913, 2850, 3840, 3329, 604	1.6	355	0.0004368	367	0	2	6	6
EPB49	EPB49.1091, EPB49.1940, EPB49.2038, EPB49.2043, EPB49.377, EPB49.719	6	3584, 567, 2192, 1703, 3107, 3806	1.59	356	0.0004379	368	0	1	6	6
KIAA1009	KIAA1009.1479, KIAA1009.2272, KIAA1009.3033, KIAA1009.3336, KIAA1009.3440, KIAA1009.3616	6	4244, 1426, 1132, 2962, 426, 3496	1.59	357	0.0004384	369	1	1	6	6
CNOT1	CNOT1.2809, CNOT1.2948, CNOT1.2973, CNOT1.3618, CNOT1.3637, CNOT1.4108	6	1686, 461, 2087, 778, 3642, 3641	1.59	358	0.0004407	370	1	2	6	6
SAP130	SAP130.1149, SAP130.206, SAP130.2657, SAP130.2657R, SAP130.2771, SAP130.2899, SAP130.2930	7	3311, 711, 1020, 1465, 2951, 757, 1164	1.42	452	0.0004409	371	0	2	7	7
COPS7A	COPS7A.1393, COPS7A.1604, COPS7A.270, COPS7A.358, COPS7A.81, COPS7A.965	6	1846, 1304, 3635, 295, 695, 1178	1.59	359	0.0004412	372	1	2	6	6
DPH1	DPH1.1860, DPH1.1862, DPH1.1974, DPH1.1978, DPH1.1980, DPH1.781	6	772, 624, 2814, 1330, 892, 257	1.59	360	0.0004414	373	1	4	6	6
TCF25	TCF25.1262, TCF25.1925, TCF25.2223, TCF25.263, TCF25.435, TCF25.516	6	3270, 3047, 904, 3173, 2425, 559	1.59	361	0.0004421	374	0	2	6	6
ATP2C2	ATP2C2.1539, ATP2C2.1641, ATP2C2.2700, ATP2C2.3043, ATP2C2.899, ATP2C2.922	6	2711, 4134, 488, 2697, 3950, 922	1.58	362	0.0004445	375	1	2	6	6
CCNDBP1	CCNDBP1.1209, CCNDBP1.1310, CCNDBP1.2036, CCNDBP1.2061, CCNDBP1.609, CCNDBP1.886	6	821, 3666, 2567, 3820, 3742, 3035	1.58	363	0.0004447	376	0	1	6	6
KIAA0174	KIAA0174.1127, KIAA0174.171, KIAA0174.1930, KIAA0174.1972, KIAA0174.2316, KIAA0174.2321	6	3501, 809, 483, 1885, 2369, 2453	1.58	364	0.0004464	377	1	2	6	6
MPDU1	MPDU1.1199, MPDU1.1252, MPDU1.1572, MPDU1.1577, MPDU1.1600, MPDU1.584	6	1187, 1341, 1555, 397, 2720, 2293	1.58	365	0.0004473	378	1	1	6	6
MOCS2	MOCS2.1203, MOCS2.1259, MOCS2.1260, MOCS2.295, MOCS2.562, MOCS2.941	6	1657, 4154, 1112, 1233, 343, 606	1.57	366	0.0004478	379	1	2	6	6
TXNL1	TXNL1.1005, TXNL1.1020, TXNL1.500, TXNL1.645, TXNL1.911, TXNL1.998	6	4210, 1930, 795, 3833, 2358, 580	1.57	367	0.000449	380	0	2	6	6
ETS2	ETS2.1460, ETS2.2246, ETS2.2654, ETS2.2808, ETS2.3159, ETS2.714	6	4201, 2903, 615, 482, 1161, 1952	1.57	368	0.0004497	381	1	2	6	6
TSPYL1	TSPYL1.1181, TSPYL1.1281, TSPYL1.1287, TSPYL1.4029, TSPYL1.4166, TSPYL1.5023	6	1800, 885, 2496, 3019, 413, 2917	1.57	369	0.0004503	382	1	2	6	6
DDX19A	DDX19A.1252, DDX19A.1604, DDX19A.267, DDX19A.2748, DDX19A.411, DDX19A.942	6	3618, 672, 417, 1100, 767, 3617	1.57	370	0.0004517	383	1	3	6	6
SPOPL	SPOPL.1632, SPOPL.1658, SPOPL.2542, SPOPL.4257, SPOPL.4757, SPOPL.4964	6	584, 3091, 2818, 2065, 3277, 879	1.57	371	0.0004518	384	0	2	6	6
RWDD1	RWDD1.1006, RWDD1.158, RWDD1.313, RWDD1.383, RWDD1.384, RWDD1.530	6	3118, 1815, 448, 1329, 2649, 1457	1.56	372	0.0004525	385	1	1	6	6
GOLGA7	GOLGA7.1146, GOLGA7.1337, GOLGA7.1393, GOLGA7.1443, GOLGA7.1454, GOLGA7.227	6	804, 3546, 344, 3545, 934, 1621	1.56	373	0.0004528	386	1	3	6	6
EGR3	EGR3.2044, EGR3.2133, EGR3.2306, EGR3.2819, EGR3.3087, EGR3.3270	6	2741, 2788, 4102, 3594, 3074, 828	1.56	374	0.0004529	387	0	1	6	6
SOCS6	SOCS6.1853, SOCS6.3052, SOCS6.3941, SOCS6.4120, SOCS6.4893, SOCS6.5811	6	993, 956, 442, 743, 3279, 2530	1.56	375	0.0004536	388	1	4	6	6
SLC25A15	SLC25A15.1190, SLC25A15.3032, SLC25A15.3366, SLC25A15.3366R, SLC25A15.3369, SLC25A15.3632, SLC25A15.3810	7	3291, 3290, 1074, 1440, 1080, 4103, 636	1.42	455	0.000454	389	0	1	7	7
RHOBTB2	RHOBTB2.1203, RHOBTB2.3085, RHOBTB2.3230, RHOBTB2.3925, RHOBTB2.3973, RHOBTB2.872	6	430, 1704, 2886, 1648, 1843, 1229	1.56	376	0.0004556	390	1	1	6	6
ERI1	ERI1.1433, ERI1.1936, ERI1.2708, ERI1.2969, ERI1.3868, ERI1.4567	6	921, 707, 2688, 2520, 3580, 3579	1.56	378	0.0004568	391	0	2	6	6
IKBKB	IKBKB.217, IKBKB.218, IKBKB.227, IKBKB.439, IKBKB.658, IKBKB.861	6	1277, 2036, 2566, 3969, 3776, 499	1.56	379	0.0004572	392	1	1	6	6
ATP6V0D1	ATP6V0D1.1121, ATP6V0D1.1169, ATP6V0D1.1453, ATP6V0D1.296, ATP6V0D1.380, ATP6V0D1.758	6	3703, 955, 458, 2144, 2682, 3702	1.55	382	0.0004589	393	1	2	6	6
PHIP	PHIP.10191, PHIP.10431, PHIP.2480, PHIP.3837, PHIP.5378, PHIP.8921	6	785, 4001, 1119, 292, 2082, 916	1.55	383	0.0004594	394	1	3	6	6
HMBOX1	HMBOX1.1331, HMBOX1.1396, HMBOX1.1934, HMBOX1.2280, HMBOX1.301, HMBOX1.625	6	1375, 846, 460, 2847, 4140, 744	1.55	384	0.0004595	395	1	3	6	6
ERICH1	ERICH1.1042, ERICH1.1671, ERICH1.1673, ERICH1.1784, ERICH1.399, ERICH1.442	6	2853, 1524, 410, 2556, 787, 1642	1.55	385	0.0004597	396	1	2	6	6
VPS36	VPS36.3065, VPS36.3066, VPS36.3376, VPS36.4104, VPS36.4195, VPS36.445	6	2513, 3224, 3159, 1512, 889, 408	1.55	386	0.0004617	397	1	2	6	6
MRAP2	MRAP2.1274, MRAP2.196, MRAP2.2065, MRAP2.433, MRAP2.434, MRAP2.527	6	2774, 794, 2768, 2843, 4031, 2792	1.55	387	0.0004627	398	0	1	6	6
LIMK2	LIMK2.1057, LIMK2.1169, LIMK2.1432, LIMK2.1580, LIMK2.844, LIMK2.946	6	3480, 600, 4234, 1531, 2769, 3920	1.55	388	0.0004627	399	0	1	6	6
MTMR9	MTMR9.3317, MTMR9.4938, MTMR9.5083, MTMR9.5801, MTMR9.5881, MTMR9.6645	6	3809, 2423, 523, 2428, 1448, 2117	1.54	389	0.0004634	400	0	1	6	6
DARS	DARS.1109, DARS.2192, DARS.2251, DARS.329, DARS.370, DARS.710	6	3622, 609, 3621, 3620, 1807, 878	1.54	391	0.0004646	401	0	2	6	6
FAM46A	FAM46A.1477, FAM46A.2403, FAM46A.2735, FAM46A.3776, FAM46A.4887, FAM46A.5290	6	573, 3571, 1865, 676, 3808, 1420	1.54	392	0.0004653	402	0	2	6	6
BIVM	BIVM.1566, BIVM.1641, BIVM.1684, BIVM.3089, BIVM.598, BIVM.806	6	2370, 687, 3879, 2093, 3694, 2656	1.54	393	0.0004653	403	0	1	6	6
VPS37A	VPS37A.1084, VPS37A.3383, VPS37A.3717, VPS37A.3749, VPS37A.3841, VPS37A.3917	6	874, 646, 3827, 3223, 4121, 1053	1.54	394	0.0004664	404	0	2	6	6
USMG5	USMG5.210, USMG5.211, USMG5.292, USMG5.420, USMG5.421, USMG5.422	6	3232, 1520, 3231, 475, 1212, 4267	1.53	395	0.0004698	405	1	1	6	6
C1QBP	C1QBP.305, C1QBP.466, C1QBP.644, C1QBP.647, C1QBP.734, C1QBP.994	6	1040, 2673, 1030, 2866, 625, 1000	1.53	396	0.0004708	406	0	2	6	6
RNF167	RNF167.1060, RNF167.1485, RNF167.265, RNF167.29, RNF167.773, RNF167.784	6	1969, 3326, 2215, 682, 3325, 3324	1.53	397	0.0004709	407	0	1	6	6
BCCIP	BCCIP.187, BCCIP.296, BCCIP.444, BCCIP.445, BCCIP.682, BCCIP.755	6	2106, 1156, 2772, 479, 3696, 2086	1.53	398	0.0004716	408	1	1	6	6
WFDC1	WFDC1.1160, WFDC1.1272, WFDC1.742, WFDC1.754, WFDC1.821, WFDC1.854	6	3757, 2969, 517, 1313, 2285, 2156	1.53	399	0.0004726	409	0	1	6	6
C16orf70	C16orf70.1072, C16orf70.1174, C16orf70.1175, C16orf70.2347, C16orf70.354, C16orf70.927	6	2271, 692, 890, 1608, 2166, 471	1.52	400	0.0004738	410	1	3	6	6
CDADC1	CDADC1.1216, CDADC1.1281, CDADC1.1379, CDADC1.357, CDADC1.435, CDADC1.658	6	4060, 855, 870, 2268, 2761, 2687	1.52	401	0.0004762	411	0	2	6	6
OGFOD1	OGFOD1.1429, OGFOD1.1614, OGFOD1.1991, OGFOD1.2691, OGFOD1.2843, OGFOD1.937	6	557, 674, 936, 2359, 1739, 3401	1.52	402	0.0004765	412	0	3	6	6
KBTBD7	KBTBD7.1903, KBTBD7.1988, KBTBD7.2053, KBTBD7.2219, KBTBD7.2454, KBTBD7.2841	6	3049, 1159, 651, 3768, 457, 1340	1.51	404	0.00048	413	1	2	6	6
ASF1A	ASF1A.1286, ASF1A.1322, ASF1A.1326, ASF1A.2373, ASF1A.345, ASF1A.909	6	1005, 667, 2146, 3710, 3709, 3759	1.5	407	0.0004872	414	0	1	6	6
LACE1	LACE1.1059, LACE1.1512, LACE1.1774, LACE1.1930, LACE1.2086, LACE1.927	6	3487, 966, 2705, 3121, 3486, 4159	1.5	408	0.0004876	415	0	1	6	6
ZNF23	ZNF23.1760, ZNF23.2437, ZNF23.3000, ZNF23.3142, ZNF23.704, ZNF23.984	6	770, 644, 2810, 1811, 1752, 3842	1.5	409	0.0004883	416	0	2	6	6
SLC16A10	SLC16A10.1245, SLC16A10.2177, SLC16A10.2193, SLC16A10.2205, SLC16A10.2734, SLC16A10.482	6	4070, 988, 512, 1793, 3298, 3111	1.5	410	0.0004883	417	0	2	6	6
TPI1	TPI1.1332, TPI1.202, TPI1.466, TPI1.467, TPI1.914, TPI1.976	6	1352, 1765, 2364, 495, 1849, 3059	1.5	411	0.0004884	418	1	1	6	6
EMG1	EMG1.15, EMG1.351, EMG1.481, EMG1.613, EMG1.68, EMG1.768	6	3587, 507, 3586, 896, 3585, 1145	1.5	412	0.0004896	419	0	2	6	6
PROSC	PROSC.1382, PROSC.1447, PROSC.2126, PROSC.370, PROSC.476, PROSC.909	6	3360, 4155, 1024, 3359, 3358, 2856	1.5	413	0.000492	420	0	0	6	6
BACE2	BACE2.1287, BACE2.1343, BACE2.1464, BACE2.1734, BACE2.2158, BACE2.2567	6	1824, 591, 535, 1022, 1076, 3699	1.49	415	0.0004973	421	0	2	6	6
MGAT5	MGAT5.1458, MGAT5.2159, MGAT5.379, MGAT5.518, MGAT5.56, MGAT5.765	6	3764, 752, 2213, 1423, 645, 3771	1.49	416	0.0005019	422	0	2	6	6
MPP3	MPP3.1049, MPP3.1961, MPP3.2027, MPP3.2240, MPP3.2276, MPP3.2787	6	845, 2805, 3451, 2574, 4186, 2582	1.49	418	0.0005043	423	0	1	6	6
SLC16A13	SLC16A13.1288, SLC16A13.1335, SLC16A13.1484, SLC16A13.1522, SLC16A13.1525, SLC16A13.1534	6	859, 3297, 1171, 1155, 4113, 979	1.48	419	0.0005086	424	0	2	6	6
COTL1	COTL1.1216, COTL1.1222, COTL1.1631, COTL1.1636, COTL1.1781, COTL1.1785	6	662, 3631, 3630, 3025, 2955, 1153	1.48	420	0.0005088	425	0	1	6	6
FRK	FRK.100, FRK.1576, FRK.1777, FRK.2148, FRK.2377, FRK.383	6	2755, 3183, 4033, 1007, 1107, 3558	1.48	421	0.0005223	426	0	0	6	6
CENPT	CENPT.1523, CENPT.1569, CENPT.159, CENPT.205, CENPT.2319, CENPT.812	6	3655, 635, 3973, 1001, 3654, 1868	1.48	422	0.0005224	427	0	1	6	6
ARHGEF10	ARHGEF10.1359, ARHGEF10.1500, ARHGEF10.1906, ARHGEF10.3768, ARHGEF10.4544, ARHGEF10.4860	6	783, 1956, 1973, 1086, 518, 569	1.47	423	0.0005281	428	0	3	6	6
GCSH	GCSH.1119, GCSH.1474, GCSH.334, GCSH.583, GCSH.659, GCSH.662	6	529, 971, 1026, 2412, 3839, 1761	1.47	424	0.0005414	429	0	2	6	6
BIN3	BIN3.1568, BIN3.33, BIN3.519, BIN3.704, BIN3.711, BIN3.712	6	394, 1813, 2837, 852, 1241, 1685	1.47	426	0.0005488	430	1	2	6	6
TCP1	TCP1.1213, TCP1.1500, TCP1.1537, TCP1.1671, TCP1.1759, TCP1.199	6	3269, 1219, 982, 3069, 842, 3268	1.46	427	0.0005694	431	0	2	6	6
HSBP1	HSBP1.1094, HSBP1.1209, HSBP1.1280, HSBP1.407, HSBP1.411, HSBP1.758	6	1850, 595, 3147, 2275, 2016, 1907	1.46	428	0.0005696	432	0	1	6	6
COG4	COG4.1029, COG4.1213, COG4.1494, COG4.1603, COG4.2748, COG4.885	6	3640, 1113, 709, 2252, 4164, 1097	1.46	429	0.0005713	433	0	1	6	6
PPP3CC	PPP3CC.1248, PPP3CC.1887, PPP3CC.434, PPP3CC.533, PPP3CC.536, PPP3CC.784	6	3873, 3182, 693, 1998, 1804, 3364	1.46	430	0.0005713	434	0	1	6	6
KIAA0564	KIAA0564.1959, KIAA0564.2182, KIAA0564.243, KIAA0564.2765, KIAA0564.3003, KIAA0564.888	6	731, 2180, 2586, 3497, 2743, 998	1.46	431	0.0005809	435	0	2	6	6
PTCD2	PTCD2.143, PTCD2.1488, PTCD2.157, PTCD2.1735, PTCD2.591, PTCD2.854	6	3023, 4256, 926, 2613, 1292, 470	1.46	432	0.0005867	436	1	2	6	6
VDAC3	VDAC3.1217, VDAC3.1223, VDAC3.1227, VDAC3.1228, VDAC3.190, VDAC3.739	6	501, 1820, 2942, 2591, 3225, 1065	1.46	433	0.0005885	437	0	1	6	6
LYSMD3	LYSMD3.1068, LYSMD3.2421, LYSMD3.361, LYSMD3.3909, LYSMD3.406, LYSMD3.882	6	3472, 3906, 1077, 1198, 2985, 3471	1.45	434	0.000601	438	0	0	6	6
ELOVL4	ELOVL4.1557, ELOVL4.2001, ELOVL4.2191, ELOVL4.2499, ELOVL4.2500, ELOVL4.377	6	3590, 2492, 1491, 1788, 3988, 582	1.45	435	0.0006121	439	0	1	6	6
RBPMS	RBPMS.812, RBPMS.939, RBPMS.947, RBPMS.972, RBPMS.975, RBPMS.976	6	762, 1278, 3338, 678, 3337, 2937	1.45	436	0.0006122	440	0	2	6	6
KIF13B	KIF13B.1342, KIF13B.160, KIF13B.2186, KIF13B.3310, KIF13B.3367, KIF13B.8544	6	3050, 3743, 673, 1244, 886, 3034	1.45	438	0.0006347	441	0	2	6	6
NT5DC1	NT5DC1.1787, NT5DC1.2450, NT5DC1.2511, NT5DC1.2647, NT5DC1.3005, NT5DC1.715, NT5DC1.715R	7	3411, 3410, 2841, 1348, 946, 2834, 2845	1.38	470	0.000637	442	0	1	7	7
TUBE1	TUBE1.1388, TUBE1.1951, TUBE1.2010, TUBE1.2279, TUBE1.321, TUBE1.383	6	2764, 952, 412, 1256, 2891, 1035	1.45	439	0.0006396	443	1	2	6	6
C17orf61	C17orf61.156, C17orf61.266, C17orf61.30, C17orf61.439, C17orf61.444, C17orf61.464	6	2282, 2633, 4149, 808, 3680, 2526	1.44	440	0.0006423	444	0	1	6	6
DHX38	DHX38.1803, DHX38.1901, DHX38.2801, DHX38.3792, DHX38.4418, DHX38.455	6	546, 3607, 2097, 1217, 784, 3606	1.44	441	0.0006451	445	0	2	6	6
ACVR2A	ACVR2A.1438, ACVR2A.1884, ACVR2A.3870, ACVR2A.3873, ACVR2A.414, ACVR2A.5071	6	1944, 3837, 2315, 3914, 763, 3040	1.44	442	0.0006474	446	0	1	6	6
PHLPP1	PHLPP1.3287, PHLPP1.3290, PHLPP1.4339, PHLPP1.5643, PHLPP1.6280, PHLPP1.6327	6	3382, 2775, 827, 688, 1412, 4029	1.44	443	0.0006549	447	0	2	6	6
ATP8B1	ATP8B1.1059, ATP8B1.1147, ATP8B1.1922, ATP8B1.2306, ATP8B1.3190, ATP8B1.646	6	1196, 437, 1216, 2515, 882, 2248	1.44	444	0.0006797	448	1	2	6	6
MAP1LC3B	MAP1LC3B.1372, MAP1LC3B.1735, MAP1LC3B.327, MAP1LC3B.591, MAP1LC3B.627, MAP1LC3B.833	6	4172, 1381, 579, 4270, 1988, 2408	1.44	446	0.0006914	449	0	1	6	6
SRSF12	SRSF12.1027, SRSF12.1874, SRSF12.2679, SRSF12.494, SRSF12.735, SRSF12.779	6	1111, 612, 4249, 1764, 4295, 811	1.43	447	0.000724	450	0	2	6	6
ALG11	ALG11.159, ALG11.1648, ALG11.2036, ALG11.336, ALG11.355, ALG11.374	6	690, 2393, 3812, 3726, 2444, 1667	1.43	448	0.000736	451	0	1	6	6
ATP9B	ATP9B.1959, ATP9B.3390, ATP9B.4028, ATP9B.4172, ATP9B.640, ATP9B.678	6	1160, 639, 1301, 3701, 3700, 1129	1.43	449	0.0007551	452	0	1	6	6
KLHL36	KLHL36.1519, KLHL36.184, KLHL36.190, KLHL36.190R, KLHL36.1937, KLHL36.2050, KLHL36.343	7	3491, 2266, 2371, 2605, 799, 3085, 1999	1.36	483	0.0007575	453	0	1	7	7
FRAT2	FRAT2.1095, FRAT2.1582, FRAT2.2034, FRAT2.2055, FRAT2.2091, FRAT2.877	6	1554, 793, 2342, 2484, 1977, 656	1.42	450	0.000778	454	0	2	6	6
SESN1	SESN1.1081, SESN1.1624, SESN1.2021, SESN1.2379, SESN1.683, SESN1.683R, SESN1.754	7	1910, 1193, 3792, 2977, 1237, 986, 3856	1.36	485	0.0008047	455	0	1	7	7
CAB39L	CAB39L.2321, CAB39L.2783, CAB39L.2784, CAB39L.630, CAB39L.641, CAB39L.995	6	2052, 1442, 548, 3784, 3672, 1502	1.42	453	0.000819	456	0	1	6	6
INTS10	INTS10.1186, INTS10.393, INTS10.457, INTS10.462, INTS10.682, INTS10.765	6	1163, 2084, 3097, 963, 849, 3939	1.42	454	0.0008223	457	0	2	6	6
SLC25A46	SLC25A46.1207, SLC25A46.1597, SLC25A46.1692, SLC25A46.1695, SLC25A46.1839, SLC25A46.2185	6	2502, 1248, 1346, 3780, 514, 3789	1.41	456	0.0008441	458	0	1	6	6
PREP	PREP.1575, PREP.1584, PREP.283, PREP.883, PREP.965, PREP.966	6	1551, 777, 1693, 701, 2589, 3361	1.41	457	0.0008661	459	0	2	6	6
TMCO7	TMCO7.1611, TMCO7.2130, TMCO7.2639, TMCO7.3798, TMCO7.4627, TMCO7.932, TMCO7.932R	7	4044, 1513, 857, 2680, 3124, 1382, 1242	1.35	491	0.0008883	460	0	1	7	7
R3HDM1	R3HDM1.1028, R3HDM1.2412, R3HDM1.3256, R3HDM1.4507, R3HDM1.485, R3HDM1.574	6	631, 837, 2467, 3788, 2844, 1271	1.41	458	0.0008885	461	0	2	6	6
ORC3	ORC3.1108, ORC3.1202, ORC3.1307, ORC3.1630, ORC3.2141, ORC3.2264	6	1377, 2914, 578, 3400, 3006, 942	1.41	459	0.0009082	462	0	2	6	6
SERINC1	SERINC1.1089, SERINC1.1111, SERINC1.1186, SERINC1.1939, SERINC1.2538, SERINC1.2830	6	1760, 2298, 3987, 2885, 1523, 608	1.4	460	0.0009196	463	0	1	6	6
LSM12	LSM12.1337, LSM12.1919, LSM12.2157, LSM12.557, LSM12.57, LSM12.698	6	2762, 4228, 3158, 2548, 1533, 699	1.4	461	0.0009362	464	0	1	6	6
HDAC2	HDAC2.1444, HDAC2.2872, HDAC2.3902, HDAC2.518, HDAC2.519, HDAC2.6248	6	2512, 2936, 2565, 1182, 730, 3847	1.4	462	0.0009563	465	0	1	6	6
MSRA	MSRA.340, MSRA.550, MSRA.613, MSRA.725, MSRA.879, MSRA.987	6	1473, 2553, 469, 1464, 3445, 945	1.4	463	0.0009731	466	1	2	6	6
UBE2CBP	UBE2CBP.1358, UBE2CBP.1479, UBE2CBP.1502, UBE2CBP.1505, UBE2CBP.323, UBE2CBP.449	6	1767, 819, 3869, 937, 2927, 1094	1.4	464	0.0009774	467	0	2	6	6
C6orf225	C6orf225.1167, C6orf225.2414, C6orf225.2483, C6orf225.2483R, C6orf225.252, C6orf225.848, C6orf225.871	7	1034, 1943, 949, 948, 1810, 4050, 2049	1.33	498	0.001014	468	0	2	7	7
C12orf57	C12orf57.269, C12orf57.270, C12orf57.326, C12orf57.330, C12orf57.502, C12orf57.55	6	2509, 2439, 3687, 2375, 869, 3686	1.39	465	0.00104	469	0	1	6	6
CTDNEP1	CTDNEP1.1308, CTDNEP1.1392, CTDNEP1.425, CTDNEP1.598, CTDNEP1.702, CTDNEP1.852	6	2456, 820, 2020, 3066, 3624, 2619	1.39	466	0.00105	470	0	1	6	6
NUPL1	NUPL1.1004, NUPL1.1010, NUPL1.1061, NUPL1.1166, NUPL1.1301, NUPL1.1338	6	3029, 758, 3404, 1633, 1084, 928	1.39	467	0.001059	471	0	2	6	6
GPS2	GPS2.1041, GPS2.1052, GPS2.1061, GPS2.217, GPS2.429, GPS2.676	6	4264, 2463, 1990, 1971, 929, 764	1.39	468	0.001059	472	0	2	6	6
HACE1	HACE1.1602, HACE1.1629, HACE1.1973, HACE1.2496, HACE1.2502, HACE1.732	6	565, 1458, 4235, 1495, 3534, 2006	1.38	469	0.00112	473	0	1	6	6
KIAA1328	KIAA1328.1937, KIAA1328.3426, KIAA1328.4156, KIAA1328.4815, KIAA1328.4816, KIAA1328.789	6	661, 1538, 983, 2634, 3805, 1075	1.38	471	0.001199	474	0	2	6	6
CYB5B	CYB5B.1830, CYB5B.1852, CYB5B.2382, CYB5B.2892, CYB5B.351, CYB5B.3948	6	2916, 2918, 1455, 4266, 2495, 689	1.37	472	0.001214	475	0	1	6	6
NUFIP1	NUFIP1.1254, NUFIP1.1260, NUFIP1.1654, NUFIP1.1941, NUFIP1.2780, NUFIP1.944	6	4255, 1197, 965, 4305, 3407, 2464	1.37	473	0.001225	476	0	1	6	6
PEBP4	PEBP4.267, PEBP4.537, PEBP4.543, PEBP4.669, PEBP4.672, PEBP4.821	6	2033, 1246, 465, 1725, 1571, 1269	1.37	474	0.001235	477	1	1	6	6
SLC17A5	SLC17A5.1089, SLC17A5.1136, SLC17A5.1740, SLC17A5.1871, SLC17A5.2639, SLC17A5.2907	6	3296, 3295, 3294, 2926, 1279, 3122	1.37	475	0.001235	478	0	0	6	6
TK2	TK2.1931, TK2.2048, TK2.214, TK2.3143, TK2.4061, TK2.4123	6	1574, 987, 4218, 3181, 700, 2578	1.37	476	0.00124	479	0	2	6	6
HOOK3	HOOK3.11617, HOOK3.1193, HOOK3.13434, HOOK3.1654, HOOK3.1654R, HOOK3.6771, HOOK3.9483	7	627, 3114, 1859, 1318, 1434, 4223, 2816	1.31	500	0.001251	480	0	1	7	7
HERPUD1	HERPUD1.1903, HERPUD1.1917, HERPUD1.1967, HERPUD1.594, HERPUD1.873, HERPUD1.874	6	3530, 3529, 3528, 1179, 1472, 547	1.37	477	0.001283	481	0	1	6	6
GOT2	GOT2.1021, GOT2.1863, GOT2.1868, GOT2.2306, GOT2.2412, GOT2.631	6	3543, 1202, 1235, 3061, 3005, 1386	1.37	478	0.001288	482	0	0	6	6
AKIRIN2	AKIRIN2.1074, AKIRIN2.1613, AKIRIN2.1616, AKIRIN2.1832, AKIRIN2.861, AKIRIN2.892	6	2303, 2059, 3989, 669, 961, 1733	1.37	479	0.001293	483	0	2	6	6
PDE4D	PDE4D.1398, PDE4D.1619, PDE4D.1751, PDE4D.2890, PDE4D.4087, PDE4D.6449	6	1209, 836, 3990, 4175, 2263, 3087	1.37	480	0.001299	484	0	1	6	6
DOPEY1	DOPEY1.2659, DOPEY1.4027, DOPEY1.4581, DOPEY1.5866, DOPEY1.6142, DOPEY1.970	6	2941, 1104, 1069, 1858, 908, 2646	1.37	481	0.001304	485	0	1	6	6
FCHO2	FCHO2.1880, FCHO2.2972, FCHO2.4073, FCHO2.4433, FCHO2.4653, FCHO2.587	6	1383, 756, 2702, 2876, 1342, 792	1.36	482	0.001316	486	0	2	6	6
GLG1	GLG1.2896, GLG1.3366, GLG1.3573, GLG1.4412, GLG1.5546, GLG1.7501	6	2861, 1607, 630, 1664, 1749, 812	1.36	484	0.001412	487	0	2	6	6
PSD3	PSD3.3035, PSD3.3154, PSD3.7079, PSD3.7845, PSD3.9036, PSD3.9660	6	3355, 1230, 1257, 2039, 2145, 568	1.35	486	0.00147	488	0	1	6	6
VAC14	VAC14.1195, VAC14.1196, VAC14.1204, VAC14.1822, VAC14.2441, VAC14.3068	6	611, 3227, 2399, 3226, 1399, 1622	1.35	487	0.00147	489	0	1	6	6
PDSS2	PDSS2.1310, PDSS2.1868, PDSS2.1906, PDSS2.1907, PDSS2.2417, PDSS2.3232	6	2199, 2503, 775, 2939, 1365, 796	1.35	488	0.00147	490	0	2	6	6
ATP7B	ATP7B.1438, ATP7B.1625, ATP7B.1662, ATP7B.2097, ATP7B.3060, ATP7B.666	6	2638, 4091, 3048, 2765, 2478, 969	1.35	490	0.001539	491	0	1	6	6
UBXN8	UBXN8.1216, UBXN8.226, UBXN8.310, UBXN8.383, UBXN8.431, UBXN8.814	6	717, 4227, 3238, 4028, 1445, 1032	1.35	489	0.001539	492	0	1	6	6
LETM2	LETM2.1051, LETM2.1273, LETM2.169, LETM2.173, LETM2.174, LETM2.99	6	782, 3741, 4047, 1281, 2226, 3483	1.34	492	0.001584	493	0	1	6	6
UBB	UBB.446, UBB.526, UBB.674, UBB.820, UBB.935	5	894, 4306, 746, 400, 1331	1.47	425	0.001587	494	1	3	5	5
DDX19B	DDX19B.1126, DDX19B.1478, DDX19B.231, DDX19B.406, DDX19B.520, DDX19B.816	6	3616, 1371, 4198, 4253, 2606, 748	1.34	493	0.001637	495	0	1	6	6
CFDP1	CFDP1.1261, CFDP1.199, CFDP1.522, CFDP1.557, CFDP1.586, CFDP1.717	6	1036, 1280, 1054, 944, 3028, 1482	1.34	494	0.001685	496	0	1	6	6
POLR3D	POLR3D.1216, POLR3D.1331, POLR3D.297, POLR3D.422, POLR3D.519, POLR3D.988	6	543, 858, 1110, 1314, 3963, 1499	1.33	496	0.001767	497	0	2	6	6
CRISPLD2	CRISPLD2.1092, CRISPLD2.1356, CRISPLD2.3174, CRISPLD2.3263, CRISPLD2.4479, CRISPLD2.804	6	3819, 2635, 3740, 1149, 4276, 3932	1.33	497	0.001767	498	0	0	6	6
CHD9	CHD9.3042, CHD9.3923, CHD9.4838, CHD9.9069, CHD9.9271, CHD9.934	6	3100, 2879, 1021, 3651, 1417, 3916	1.33	495	0.001767	499	0	0	6	6
SLC7A2	SLC7A2.3252, SLC7A2.3360, SLC7A2.3702, SLC7A2.4565, SLC7A2.6021, SLC7A2.6981	6	2683, 2131, 1901, 613, 3286, 1289	1.32	499	0.001859	500	0	1	6	6
TMEM161B	TMEM161B.1423, TMEM161B.2088, TMEM161B.2098, TMEM161B.2194, TMEM161B.2493, TMEM161B.520	6	2018, 2103, 3264, 3263, 823, 2323	1.3	501	0.002211	501	0	1	6	6
KIAA1609	KIAA1609.1726, KIAA1609.2197, KIAA1609.3490, KIAA1609.4466, KIAA1609.4466R, KIAA1609.476, KIAA1609.5001	7	3899, 2151, 4078, 1475, 1262, 1172, 4084	1.24	524	0.002225	502	0	0	7	7
TSC22D1	TSC22D1.113, TSC22D1.1400, TSC22D1.359, TSC22D1.50, TSC22D1.942, TSC22D1.975	6	4032, 3919, 1919, 2892, 1630, 750	1.3	502	0.00229	503	0	1	6	6
G6PC3	G6PC3.1146, G6PC3.1155, G6PC3.1155R, G6PC3.1489, G6PC3.1516, G6PC3.342, G6PC3.488	7	3552, 1532, 1787, 2686, 1300, 659, 3137	1.23	526	0.00232	504	0	1	7	7
SHQ1	SHQ1.1080, SHQ1.2151, SHQ1.2323, SHQ1.2369, SHQ1.457, SHQ1.814	6	3301, 1603, 751, 3835, 3054, 1137	1.3	503	0.002351	505	0	1	6	6
PPIL6	PPIL6.1053, PPIL6.1108, PPIL6.1146, PPIL6.2413, PPIL6.2814, PPIL6.922	6	745, 2901, 1067, 1504, 1344, 2518	1.29	504	0.002425	506	0	1	6	6
LGI3	LGI3.1092, LGI3.1896, LGI3.552, LGI3.685, LGI3.947, LGI3.950	6	1711, 1082, 3063, 919, 3482, 2830	1.29	505	0.002471	507	0	1	6	6
ZBTB24	ZBTB24.1069, ZBTB24.342, ZBTB24.501, ZBTB24.607, ZBTB24.711, ZBTB24.754	6	985, 2493, 887, 4051, 1540, 3206	1.28	507	0.002594	508	0	2	6	6
NUDT18	NUDT18.1183, NUDT18.1263, NUDT18.1267, NUDT18.1480, NUDT18.1490, NUDT18.494	6	1500, 1328, 972, 1432, 2488, 3408	1.28	506	0.002594	509	0	1	6	6
MTMR7	MTMR7.1779, MTMR7.1825, MTMR7.1825R, MTMR7.284, MTMR7.3125, MTMR7.4001, MTMR7.4191	7	3439, 1803, 1814, 1285, 3852, 771, 2888	1.22	531	0.002634	510	0	1	7	7
KIAA0182	KIAA0182.3180, KIAA0182.4946, KIAA0182.4949, KIAA0182.6278, KIAA0182.6602, KIAA0182.6667	6	1772, 1057, 1332, 773, 4211, 3735	1.28	508	0.002755	511	0	1	6	6
SEC63	SEC63.1116, SEC63.1624, SEC63.3159, SEC63.3238, SEC63.3895, SEC63.4004	6	2361, 1508, 1224, 835, 3931, 1274	1.28	509	0.002755	512	0	1	6	6
SNX14	SNX14.1886, SNX14.2055, SNX14.2695, SNX14.2784, SNX14.3101, SNX14.3308	6	3282, 3854, 1558, 1606, 3281, 1563	1.27	511	0.002818	513	0	0	6	6
HSF4	HSF4.1149, HSF4.2471, HSF4.2472, HSF4.627, HSF4.628, HSF4.644	6	3072, 1061, 3517, 1403, 3516, 2435	1.27	510	0.002818	514	0	0	6	6
KCTD9	KCTD9.1852, KCTD9.1982, KCTD9.2329, KCTD9.532, KCTD9.720, KCTD9.803	6	3910, 3502, 1192, 1710, 629, 1925	1.27	512	0.002851	515	0	1	6	6
ATN1	ATN1.176, ATN1.2460, ATN1.3358, ATN1.3361, ATN1.3723, ATN1.4057	6	4085, 832, 2980, 1545, 2852, 3704	1.27	513	0.002903	516	0	1	6	6
ABCC4	ABCC4.1469, ABCC4.1923, ABCC4.2388, ABCC4.2417, ABCC4.2466, ABCC4.366	6	708, 1401, 3734, 3733, 1359, 1631	1.27	514	0.002903	517	0	1	6	6
DEF8	DEF8.151, DEF8.193, DEF8.570, DEF8.603, DEF8.604, DEF8.609	6	703, 3923, 1580, 1253, 2505, 1203	1.26	515	0.003057	518	0	1	6	6
ANKRD11	ANKRD11.1621, ANKRD11.2649, ANKRD11.2833, ANKRD11.3604, ANKRD11.4338, ANKRD11.7794	6	4209, 1597, 3821, 4289, 1106, 939	1.26	516	0.003124	519	0	1	6	6
WDR7	WDR7.2459, WDR7.3079, WDR7.4181, WDR7.5333, WDR7.6031, WDR7.6760	6	2381, 3212, 1294, 1466, 3908, 1098	1.26	517	0.003169	520	0	0	6	6
MYH10	MYH10.1184, MYH10.1343, MYH10.2885, MYH10.4459, MYH10.647, MYH10.7169	6	3435, 3760, 2228, 2964, 824, 1424	1.26	518	0.003217	521	0	1	6	6
AMD1	AMD1.1005, AMD1.1005R, AMD1.1721, AMD1.2393, AMD1.2665, AMD1.2784, AMD1.815	7	2857, 2618, 2883, 1712, 2822, 3722, 931	1.18	546	0.003351	522	0	1	7	7
MARVELD3	MARVELD3.580, MARVELD3.587, MARVELD3.6, MARVELD3.621, MARVELD3.622, MARVELD3.623	6	648, 1593, 1250, 3782, 2415, 3086	1.25	519	0.003408	523	0	1	6	6
PAPD5	PAPD5.1109, PAPD5.3982, PAPD5.4158, PAPD5.6210, PAPD5.714, PAPD5.898	6	2054, 1997, 1751, 3395, 951, 912	1.25	520	0.003433	524	0	2	6	6
GUCY2D	GUCY2D.1540, GUCY2D.1983, GUCY2D.2472, GUCY2D.2475, GUCY2D.2481, GUCY2D.2508	6	1060, 4053, 3877, 1357, 1644, 3535	1.25	521	0.003433	525	0	0	6	6
TSHZ1	TSHZ1.1908, TSHZ1.2367, TSHZ1.4123, TSHZ1.4143, TSHZ1.4446, TSHZ1.51	6	1968, 1016, 3246, 3179, 1390, 1158	1.25	522	0.003445	526	0	0	6	6
IBTK	IBTK.1240, IBTK.1622, IBTK.3203, IBTK.3444, IBTK.722, IBTK.858	6	3515, 868, 1223, 2669, 3514, 1625	1.24	523	0.003634	527	0	1	6	6
NUDT12	NUDT12.159, NUDT12.1951, NUDT12.2137, NUDT12.2318, NUDT12.3213, NUDT12.626, NUDT12.626R	7	2394, 3409, 950, 4208, 4054, 1345, 1746	1.17	552	0.00375	528	0	1	7	7
TMEM101	TMEM101.1145, TMEM101.1153, TMEM101.458, TMEM101.50, TMEM101.566, TMEM101.662	6	4217, 3791, 1637, 3750, 1234, 3265	1.24	525	0.003751	529	0	0	6	6
COX7A2	COX7A2.301, COX7A2.485, COX7A2.486, COX7A2.486R, COX7A2.498, COX7A2.585, COX7A2.638	7	1825, 3627, 1875, 1400, 978, 3033, 2800	1.16	553	0.003831	530	0	1	7	7
RNLS	RNLS.356, RNLS.459, RNLS.465, RNLS.504, RNLS.772, RNLS.908	6	867, 2524, 4071, 4115, 1743, 2500	1.23	527	0.003952	531	0	1	6	6
TERF2IP	TERF2IP.1039, TERF2IP.1352, TERF2IP.1566, TERF2IP.1605, TERF2IP.1961, TERF2IP.2078	6	877, 2675, 1581, 4080, 3267, 4232	1.23	528	0.003966	532	0	1	6	6
TNFRSF10A	TNFRSF10A.1460, TNFRSF10A.1543, TNFRSF10A.1675, TNFRSF10A.435, TNFRSF10A.743, TNFRSF10A.787	6	3738, 805, 2924, 2654, 1515, 1619	1.23	529	0.003979	533	0	1	6	6
NDUFAF4	NDUFAF4.118, NDUFAF4.1466, NDUFAF4.1730, NDUFAF4.1830, NDUFAF4.600, NDUFAF4.606	6	2794, 1525, 3427, 4178, 1487, 3426	1.22	530	0.004076	534	0	0	6	6
RNF122	RNF122.1175, RNF122.1316, RNF122.1320, RNF122.1581, RNF122.1813, RNF122.649	6	1232, 4148, 1169, 2641, 1489, 2479	1.21	532	0.004431	535	0	0	6	6
RGMB	RGMB.1168, RGMB.1978, RGMB.3043, RGMB.3939, RGMB.394, RGMB.4509	6	3333, 2767, 853, 3332, 2300, 1516	1.2	533	0.004744	536	0	1	6	6
ANKRD6	ANKRD6.2443, ANKRD6.2825, ANKRD6.2843, ANKRD6.3548, ANKRD6.4216, ANKRD6.4625	6	2887, 1038, 1702, 3716, 1315, 4144	1.2	534	0.004761	537	0	0	6	6
CYB5R4	CYB5R4.1400, CYB5R4.1702, CYB5R4.2149, CYB5R4.764, CYB5R4.977, CYB5R4.980	6	1611, 1195, 1699, 3623, 1258, 1773	1.2	535	0.004777	538	0	0	6	6
TRIM13	TRIM13.1431, TRIM13.2282, TRIM13.2828, TRIM13.3279, TRIM13.4778, TRIM13.5310	6	2631, 3076, 1635, 3250, 3249, 980	1.2	536	0.004941	539	0	1	6	6
SMAP1	SMAP1.1895, SMAP1.2132, SMAP1.2268, SMAP1.2500, SMAP1.624, SMAP1.625	6	3778, 2787, 1460, 1566, 3999, 3857	1.2	537	0.004957	540	0	0	6	6
IWS1	IWS1.1836, IWS1.1891, IWS1.2278, IWS1.2414, IWS1.2922, IWS1.441	6	1461, 4221, 4262, 4132, 4182, 1544	1.2	538	0.004974	541	0	0	6	6
HGSNAT	HGSNAT.158, HGSNAT.159, HGSNAT.1613, HGSNAT.4414, HGSNAT.4918, HGSNAT.5124	6	3526, 3525, 1945, 830, 1617, 3524	1.2	539	0.004991	542	0	1	6	6
DHX29	DHX29.1332, DHX29.2010, DHX29.2139, DHX29.2504, DHX29.2762, DHX29.2762R, DHX29.3093	7	2241, 2987, 1227, 4285, 3143, 3165, 4243	1.13	569	0.005002	543	0	0	7	7
SLC25A37	SLC25A37.1578, SLC25A37.1590, SLC25A37.1591, SLC25A37.1700, SLC25A37.1701, SLC25A37.1818	6	1267, 3797, 1955, 1095, 1378, 2658	1.19	540	0.005075	544	0	0	6	6
ADAL	ADAL.111, ADAL.286, ADAL.330, ADAL.331, ADAL.630, ADAL.83	6	2001, 1210, 1249, 3986, 2873, 1406	1.19	541	0.005109	545	0	0	6	6
GLOD4	GLOD4.1091, GLOD4.1125, GLOD4.476, GLOD4.481, GLOD4.505, GLOD4.699	6	1507, 2100, 813, 3814, 2137, 1011	1.19	542	0.005264	546	0	1	6	6
APRT	APRT.363, APRT.479, APRT.482, APRT.622, APRT.622R, APRT.626, APRT.646	7	927, 1409, 1798, 2322, 2232, 1066, 2748	1.12	573	0.005265	547	0	1	7	7
LYPD1	LYPD1.105, LYPD1.1340, LYPD1.1344, LYPD1.1487, LYPD1.332, LYPD1.537	6	2351, 4107, 1037, 2426, 1355, 4088	1.19	543	0.005299	548	0	0	6	6
PHC1	PHC1.2408, PHC1.2944, PHC1.3439, PHC1.4625, PHC1.4818, PHC1.5000	6	2434, 2871, 1687, 765, 3801, 1287	1.18	544	0.005425	549	0	1	6	6
ATMIN	ATMIN.2124, ATMIN.2731, ATMIN.2731R, ATMIN.3171, ATMIN.3172, ATMIN.3517, ATMIN.3993	7	3705, 2249, 2048, 2835, 2854, 960, 2182	1.12	575	0.005447	550	0	1	7	7
EEF1A1	EEF1A1.1902, EEF1A1.2246, EEF1A1.2274, EEF1A1.2742, EEF1A1.3052, EEF1A1.3365	6	2227, 900, 3595, 1402, 2276, 1453	1.18	545	0.005479	551	0	1	6	6
TPP2	TPP2.1566, TPP2.267, TPP2.3064, TPP2.3834, TPP2.615, TPP2.815	6	1395, 3041, 3793, 3787, 2890, 2839	1.18	547	0.005703	552	0	0	6	6
MRPL43	MRPL43.251, MRPL43.252, MRPL43.253, MRPL43.295, MRPL43.331, MRPL43.58	6	990, 2600, 2863, 2459, 3449, 2050	1.18	548	0.00578	553	0	1	6	6
SORBS3	SORBS3.1644, SORBS3.1846, SORBS3.1851, SORBS3.231, SORBS3.258, SORBS3.558	6	1677, 3278, 1665, 2418, 1071, 1478	1.17	549	0.005856	554	0	0	6	6
TMEM170A	TMEM170A.324, TMEM170A.501, TMEM170A.771, TMEM170A.879, TMEM170A.907, TMEM170A.909	6	4021, 1629, 2644, 1043, 3262, 2976	1.17	550	0.005894	555	0	0	6	6
ZNF397	ZNF397.213, ZNF397.219, ZNF397.230, ZNF397.273, ZNF397.631, ZNF397.729	6	3974, 2707, 2957, 1293, 3996, 4300	1.17	551	0.005971	556	0	0	6	6
CDK19	CDK19.2862, CDK19.2972, CDK19.3275, CDK19.3275R, CDK19.3744, CDK19.3911, CDK19.3962	7	2034, 2427, 1130, 1376, 1485, 1562, 2401	1.1	583	0.006068	557	0	0	7	7
CLN5	CLN5.1133, CLN5.1374, CLN5.1374R, CLN5.1670, CLN5.2327, CLN5.2394, CLN5.739	7	2058, 3749, 3756, 3960, 3646, 2551, 1181	1.1	584	0.006193	558	0	0	7	7
C6orf162	C6orf162.1187, C6orf162.1572, C6orf162.2283, C6orf162.298, C6orf162.826, C6orf162.982, C6orf162.982R	7	1370, 3080, 953, 2080, 3679, 1818, 1840	1.09	585	0.006236	559	0	1	7	7
SEC11C	SEC11C.142, SEC11C.360, SEC11C.379, SEC11C.549, SEC11C.602, SEC11C.729	6	3306, 1579, 1468, 3888, 1550, 2417	1.16	554	0.006272	560	0	0	6	6
LCT	LCT.2244, LCT.2829, LCT.3859, LCT.3996, LCT.4863, LCT.5824	6	2640, 970, 1291, 3850, 2786, 1884	1.16	555	0.006438	561	0	1	6	6
CLU	CLU.155, CLU.1844, CLU.1848, CLU.1897, CLU.1940, CLU.1959	6	2781, 3645, 3009, 3962, 1128, 2099	1.16	556	0.006671	562	0	0	6	6
ZFYVE16	ZFYVE16.1175, ZFYVE16.1235, ZFYVE16.2183, ZFYVE16.3461, ZFYVE16.4445, ZFYVE16.5854	6	1750, 3194, 1051, 2922, 4278, 3824	1.15	557	0.006692	563	0	0	6	6
ING4	ING4.1147, ING4.1194, ING4.310, ING4.319, ING4.363, ING4.556	6	1505, 1496, 2055, 3057, 3511, 1218	1.15	558	0.006715	564	0	0	6	6
HPS4	HPS4.1036, HPS4.1764, HPS4.280, HPS4.2985, HPS4.3042, HPS4.3105	6	1726, 3016, 4281, 1380, 3134, 3520	1.15	559	0.006736	565	0	0	6	6
TBC1D12	TBC1D12.2323, TBC1D12.2413, TBC1D12.3607, TBC1D12.4804, TBC1D12.5135, TBC1D12.5501	6	1584, 3065, 3273, 3871, 4177, 1745	1.15	560	0.007133	566	0	0	6	6
CYLD	CYLD.2336, CYLD.471, CYLD.5031, CYLD.5744, CYLD.5750, CYLD.6531	6	1433, 4077, 1142, 2666, 1736, 4042	1.14	561	0.007222	567	0	0	6	6
HEBP1	HEBP1.1149, HEBP1.1150, HEBP1.272, HEBP1.321, HEBP1.322, HEBP1.853	6	3531, 1552, 1896, 1261, 3800, 1847	1.14	562	0.00736	568	0	0	6	6
SCRN3	SCRN3.163, SCRN3.2202, SCRN3.2358, SCRN3.2358R, SCRN3.2361, SCRN3.2477, SCRN3.2880	7	3017, 1987, 1684, 1777, 4284, 3176, 3307	1.07	589	0.007459	569	0	0	7	7
ADAT1	ADAT1.1667, ADAT1.180, ADAT1.2431, ADAT1.3004, ADAT1.330, ADAT1.861	6	3110, 2486, 2664, 2913, 3731, 1231	1.14	563	0.007479	570	0	0	6	6
MTHFSD	MTHFSD.1431, MTHFSD.1823, MTHFSD.188, MTHFSD.1902, MTHFSD.1903, MTHFSD.594, MTHFSD.594R	7	1658, 4059, 2122, 1306, 3441, 1879, 1450	1.07	590	0.007483	571	0	0	7	7
SLC39A14	SLC39A14.1158, SLC39A14.1160, SLC39A14.152, SLC39A14.570, SLC39A14.586, SLC39A14.926	6	1033, 4041, 2710, 2614, 1336, 2023	1.14	565	0.007502	572	0	0	6	6
MBD5	MBD5.3841, MBD5.5268, MBD5.5269, MBD5.638, MBD5.644, MBD5.645	6	2477, 1521, 3463, 1771, 844, 4245	1.14	564	0.007502	573	0	1	6	6
SLC12A4	SLC12A4.1538, SLC12A4.1724, SLC12A4.1726, SLC12A4.2732, SLC12A4.3008, SLC12A4.769	6	2485, 3952, 3300, 1012, 3299, 1698	1.14	566	0.007526	574	0	0	6	6
BBS2	BBS2.1885, BBS2.2188, BBS2.2246, BBS2.2430, BBS2.537, BBS2.908	6	1929, 3697, 4167, 3163, 4066, 1114	1.13	567	0.00779	575	0	0	6	6
LCMT2	LCMT2.1903, LCMT2.1903R, LCMT2.2216, LCMT2.2217, LCMT2.2250, LCMT2.2337, LCMT2.2669	7	2070, 1537, 3904, 2963, 3485, 3484, 1497	1.06	593	0.007806	576	0	0	7	7
SLC25A39	SLC25A39.1151, SLC25A39.1151R, SLC25A39.1374, SLC25A39.1569, SLC25A39.421, SLC25A39.551, SLC25A39.827	7	1655, 1404, 2966, 2587, 1949, 3289, 1694	1.06	595	0.00788	577	0	0	7	7
LDHD	LDHD.1016, LDHD.1317, LDHD.1715, LDHD.1812, LDHD.920, LDHD.927	6	1099, 1735, 4111, 1282, 2928, 2542	1.13	568	0.007961	578	0	0	6	6
TMEM66	TMEM66.1192, TMEM66.1371, TMEM66.1519, TMEM66.1874, TMEM66.394, TMEM66.394R, TMEM66.937	7	1553, 3964, 2191, 3260, 4194, 4185, 1354	1.06	597	0.008035	579	0	0	7	7
DNMBP	DNMBP.1594, DNMBP.1595, DNMBP.1859, DNMBP.223, DNMBP.4442, DNMBP.5448	6	3166, 4280, 1794, 1047, 1486, 2689	1.13	570	0.008138	580	0	0	6	6
ZCCHC2	ZCCHC2.1701, ZCCHC2.1702, ZCCHC2.1926, ZCCHC2.4479, ZCCHC2.5004, ZCCHC2.5170	6	1437, 4226, 3954, 1398, 2269, 3199	1.12	571	0.008189	581	0	0	6	6
FAM135A	FAM135A.1293, FAM135A.2317, FAM135A.2317R, FAM135A.2391, FAM135A.3769, FAM135A.5007, FAM135A.996	7	2291, 3978, 4056, 1980, 958, 3574, 1541	1.05	601	0.008296	582	0	1	7	7
TRAPPC1	TRAPPC1.139, TRAPPC1.140, TRAPPC1.206, TRAPPC1.239, TRAPPC1.630, TRAPPC1.663	6	4098, 2057, 3251, 1709, 866, 1311	1.12	572	0.008392	583	0	1	6	6
BCKDHB	BCKDHB.1187, BCKDHB.1199, BCKDHB.1345, BCKDHB.813, BCKDHB.855, BCKDHB.951	6	2475, 1174, 1484, 3695, 4076, 2431	1.12	574	0.008709	584	0	0	6	6
MALT1	MALT1.2242, MALT1.3199, MALT1.3450, MALT1.3957, MALT1.4849, MALT1.4932	6	1073, 1573, 2162, 1356, 1490, 1759	1.11	576	0.008899	585	0	0	6	6
CSNK2A2	CSNK2A2.1186, CSNK2A2.1245, CSNK2A2.1467, CSNK2A2.702, CSNK2A2.885, CSNK2A2.940	6	2998, 1428, 2831, 3625, 2909, 1688	1.11	577	0.009036	586	0	0	6	6
GAN	GAN.1601, GAN.314, GAN.343, GAN.3780, GAN.4170, GAN.4303	6	4318, 2931, 1085, 3548, 2531, 1638	1.11	578	0.009063	587	0	0	6	6
GPR63	GPR63.114, GPR63.1650, GPR63.1771, GPR63.1796, GPR63.486, GPR63.576	6	1547, 3884, 840, 3537, 1912, 2547	1.11	579	0.009091	588	0	1	6	6
ENTPD4	ENTPD4.1067, ENTPD4.1150, ENTPD4.1458, ENTPD4.2008, ENTPD4.2008R, ENTPD4.2014, ENTPD4.733	7	1864, 1143, 2825, 3151, 3128, 2604, 4063	1.04	608	0.009128	589	0	0	7	7
C6orf165	C6orf165.1616, C6orf165.1699, C6orf165.1775, C6orf165.2038, C6orf165.431, C6orf165.953	6	4120, 2945, 1561, 3678, 1895, 1189	1.11	580	0.00923	590	0	0	6	6
COG8	COG8.1583, COG8.1631, COG8.2053, COG8.2238, COG8.2276, COG8.2452	6	1122, 2717, 1471, 1592, 2154, 3638	1.1	581	0.009371	591	0	0	6	6
PDE8B	PDE8B.1096, PDE8B.2612, PDE8B.2721, PDE8B.3307, PDE8B.3308, PDE8B.3758	6	2617, 3391, 1363, 3390, 2111, 1369	1.1	582	0.009598	592	0	0	6	6
SNAP91	SNAP91.1156, SNAP91.1156R, SNAP91.3397, SNAP91.3482, SNAP91.4271, SNAP91.462, SNAP91.528	7	2171, 1874, 2007, 1474, 3283, 2956, 2155	1.03	611	0.009839	593	0	0	7	7
LCA5	LCA5.1299, LCA5.1299R, LCA5.1300, LCA5.1897, LCA5.2446, LCA5.3177, LCA5.364	7	3012, 2692, 2038, 3828, 3829, 3767, 1252	1.02	612	0.01021	594	0	0	7	7
DPYSL2	DPYSL2.2927, DPYSL2.3142, DPYSL2.3358, DPYSL2.3782, DPYSL2.3890, DPYSL2.4096	6	999, 2382, 1718, 2436, 1239, 3602	1.09	586	0.01032	595	0	1	6	6
TUSC3	TUSC3.1355, TUSC3.1355R, TUSC3.1497, TUSC3.347, TUSC3.524, TUSC3.525, TUSC3.874	7	2164, 2251, 1039, 3242, 1431, 1519, 1851	1.02	614	0.01044	596	0	0	7	7
BRF2	BRF2.548, BRF2.584, BRF2.662, BRF2.701, BRF2.874, BRF2.981	6	2244, 1388, 4174, 4100, 1476, 3891	1.08	587	0.01101	597	0	0	6	6
UBE2J1	UBE2J1.2233, UBE2J1.2486, UBE2J1.2521, UBE2J1.2522, UBE2J1.2856, UBE2J1.4198	6	4171, 3875, 1528, 3886, 3241, 2753	1.07	588	0.01141	598	0	0	6	6
KPNA3	KPNA3.1374, KPNA3.1488, KPNA3.1701, KPNA3.1741, KPNA3.3326, KPNA3.446	6	2555, 1228, 1605, 3490, 2569, 4170	1.07	591	0.01175	599	0	0	6	6
BLNK	BLNK.1265, BLNK.1457, BLNK.240, BLNK.527, BLNK.578, BLNK.578R, BLNK.723	7	3693, 4250, 1567, 2011, 4040, 4246, 3692	0.9968	617	0.0118	600	0	0	7	7
GTF2E2	GTF2E2.1149, GTF2E2.1238, GTF2E2.1239, GTF2E2.1243, GTF2E2.1433, GTF2E2.837	6	1992, 2136, 2974, 2175, 1438, 786	1.06	592	0.01216	601	0	1	6	6
KLHDC4	KLHDC4.1635, KLHDC4.1638, KLHDC4.221, KLHDC4.222, KLHDC4.373, KLHDC4.599	6	1776, 3492, 2828, 4179, 2091, 976	1.06	594	0.01223	602	0	1	6	6
MARCKS	MARCKS.2983, MARCKS.3159, MARCKS.3279, MARCKS.3690, MARCKS.4145, MARCKS.4146	6	4166, 1989, 3465, 3464, 1961, 1941	1.06	596	0.01245	603	0	0	6	6
CCDC122	CCDC122.1104, CCDC122.177, CCDC122.367, CCDC122.576, CCDC122.813, CCDC122.834	6	1853, 1872, 1766, 2083, 911, 3670	1.06	598	0.01259	604	0	1	6	6
AMFR	AMFR.1334, AMFR.1654, AMFR.3349, AMFR.3421, AMFR.3544, AMFR.562	6	2005, 3851, 3096, 3721, 3720, 1697	1.05	599	0.01285	605	0	0	6	6
TMUB2	TMUB2.1139, TMUB2.1454, TMUB2.1511, TMUB2.593, TMUB2.665, TMUB2.934	6	1917, 3259, 1612, 2079, 3258, 2090	1.05	600	0.01288	606	0	0	6	6
ADAM9	ADAM9.1407, ADAM9.1685, ADAM9.1793, ADAM9.3104, ADAM9.3206, ADAM9.3481	6	1415, 1127, 2098, 2704, 2384, 3732	1.05	602	0.01318	607	0	0	6	6
LCP1	LCP1.1177, LCP1.139, LCP1.1520, LCP1.1782, LCP1.2329, LCP1.3315	6	1795, 2081, 1535, 4293, 915, 3067	1.05	603	0.01322	608	0	1	6	6
TAF1C	TAF1C.2782, TAF1C.3094, TAF1C.3132, TAF1C.3628, TAF1C.3658, TAF1C.3659	6	1900, 2849, 1391, 4123, 3274, 1950	1.05	604	0.01338	609	0	0	6	6
RFXAP	RFXAP.1317, RFXAP.1605, RFXAP.2085, RFXAP.2730, RFXAP.658, RFXAP.837	6	1668, 2104, 1385, 1494, 3945, 3334	1.05	605	0.01338	610	0	0	6	6
CHRNA2	CHRNA2.1039, CHRNA2.1189, CHRNA2.1324, CHRNA2.2614, CHRNA2.323, CHRNA2.323R, CHRNA2.3984	7	1740, 2785, 2410, 1596, 1842, 1854, 2821	0.9744	622	0.01348	611	0	0	7	7
ELAC1	ELAC1.1128, ELAC1.1143, ELAC1.1418, ELAC1.2078, ELAC1.600, ELAC1.828	6	1708, 2041, 2988, 1140, 3592, 4165	1.04	606	0.01388	612	0	0	6	6
GABARAPL2	GABARAPL2.134, GABARAPL2.189, GABARAPL2.191, GABARAPL2.255, GABARAPL2.432, GABARAPL2.820	6	2491, 2935, 3550, 1921, 1008, 1598	1.04	607	0.01408	613	0	0	6	6
FAM160B2	FAM160B2.161, FAM160B2.2705, FAM160B2.3094, FAM160B2.3605, FAM160B2.3696, FAM160B2.562	6	2776, 1062, 1273, 1830, 4302, 2183	1.04	609	0.01424	614	0	0	6	6
UBXN4	UBXN4.1780, UBXN4.2257, UBXN4.3402, UBXN4.392, UBXN4.463, UBXN4.936	6	1002, 2149, 2195, 1190, 1727, 3239	1.04	610	0.01432	615	0	0	6	6
PPP2R2A	PPP2R2A.1202, PPP2R2A.1231, PPP2R2A.1231R, PPP2R2A.2376, PPP2R2A.2953, PPP2R2A.3055, PPP2R2A.904	7	2981, 1425, 1748, 1165, 2311, 2340, 2140	0.9588	626	0.01476	616	0	0	7	7
LONRF1	LONRF1.1239, LONRF1.1239R, LONRF1.1329, LONRF1.1367, LONRF1.3174, LONRF1.3293, LONRF1.3304	7	4288, 4268, 3477, 2655, 1251, 2652, 2217	0.9511	628	0.01542	617	0	0	7	7
TBX18	TBX18.2312, TBX18.2728, TBX18.2821, TBX18.3076, TBX18.3509, TBX18.3922	6	1238, 2119, 2397, 1105, 1719, 3772	1.02	613	0.01566	618	0	0	6	6
GOPC	GOPC.2275, GOPC.2550, GOPC.4049, GOPC.4112, GOPC.510, GOPC.646, GOPC.646R	7	3544, 1511, 2037, 1408, 2674, 2068, 2562	0.942	630	0.01618	619	0	0	7	7
DHRS12	DHRS12.274, DHRS12.276, DHRS12.304, DHRS12.31, DHRS12.423, DHRS12.424	6	3608, 1996, 3744, 1109, 2752, 2062	1.01	615	0.01664	620	0	0	6	6
TRIM23	TRIM23.1344, TRIM23.1454, TRIM23.1507, TRIM23.1793, TRIM23.662, TRIM23.942	6	1396, 2206, 1860, 1792, 1560, 3248	0.998	616	0.01776	621	0	0	6	6
TNFRSF10B	TNFRSF10B.1900, TNFRSF10B.2503, TNFRSF10B.3792, TNFRSF10B.3811, TNFRSF10B.3997, TNFRSF10B.4001	6	1652, 1933, 2760, 2126, 1418, 1624	0.9915	618	0.01845	622	0	0	6	6
ETV6	ETV6.1593, ETV6.2719, ETV6.3025, ETV6.3988, ETV6.4019, ETV6.4301	6	1046, 1662, 2210, 1866, 1986, 3934	0.9889	619	0.01874	623	0	0	6	6
TRADD	TRADD.1365, TRADD.1432, TRADD.1433, TRADD.1442, TRADD.1443, TRADD.1465	6	1549, 1689, 2746, 2579, 2326, 1351	0.9789	620	0.01983	624	0	0	6	6
EPHX2	EPHX2.1011, EPHX2.1423, EPHX2.1729, EPHX2.2033, EPHX2.329, EPHX2.493	6	3116, 4203, 1828, 2473, 1188, 1959	0.9779	621	0.01993	625	0	0	6	6
C8orf41	C8orf41.1432, C8orf41.1842, C8orf41.1911, C8orf41.1995, C8orf41.2002, C8orf41.2032	6	1572, 3002, 1205, 2234, 1975, 1862	0.9713	623	0.02067	626	0	0	6	6
PAPD4	PAPD4.1340, PAPD4.1518, PAPD4.1518R, PAPD4.2121, PAPD4.2813, PAPD4.522, PAPD4.754	7	2571, 1660, 1670, 1819, 3396, 4301, 2190	0.8909	642	0.02069	627	0	0	7	7
EPB41L5	EPB41L5.1037, EPB41L5.1143, EPB41L5.1184, EPB41L5.119, EPB41L5.212, EPB41L5.831	6	2060, 2346, 1183, 1470, 1737, 1993	0.9676	624	0.02111	628	0	0	6	6
NT5C2	NT5C2.1619, NT5C2.1670, NT5C2.3391, NT5C2.3765, NT5C2.522, NT5C2.690	6	1305, 1546, 2281, 3412, 1892, 3036	0.9661	625	0.02128	629	0	0	6	6
PFAS	PFAS.4393, PFAS.4393R, PFAS.4412, PFAS.4565, PFAS.4933, PFAS.4981, PFAS.5213	7	4095, 4099, 2611, 1185, 3150, 1927, 2256	0.8801	645	0.02161	630	0	0	7	7
ZNF384	ZNF384.129, ZNF384.139, ZNF384.145, ZNF384.2593, ZNF384.75, ZNF384.911	6	4257, 1236, 2161, 2757, 1615, 4296	0.9554	627	0.0225	631	0	0	6	6
FBXL3	FBXL3.2261, FBXL3.2267, FBXL3.3191, FBXL3.3191R, FBXL3.3236, FBXL3.3384, FBXL3.493	7	2279, 1443, 3909, 3876, 3568, 2729, 2253	0.868	647	0.02257	632	0	0	7	7
EBPL	EBPL.619, EBPL.658, EBPL.661, EBPL.666, EBPL.835, EBPL.843	6	2046, 1938, 3895, 2160, 2264, 3598	0.9507	629	0.02307	633	0	0	6	6
KIAA0776	KIAA0776.2720, KIAA0776.3247, KIAA0776.3247R, KIAA0776.4162, KIAA0776.4163, KIAA0776.882, KIAA0776.892	7	2645, 1886, 1902, 3796, 3045, 1690, 2421	0.8487	655	0.02404	634	0	0	7	7
E2F4	E2F4.1009, E2F4.1998, E2F4.2039, E2F4.2045, E2F4.2064, E2F4.2065	6	2336, 1577, 3167, 2092, 1805, 1835	0.9345	631	0.02512	635	0	0	6	6
HNMT	HNMT.101, HNMT.110, HNMT.232, HNMT.294, HNMT.351, HNMT.51	6	2218, 3883, 1429, 3079, 3521, 4034	0.927	633	0.02603	636	0	0	6	6
MT1F	MT1F.171, MT1F.321, MT1F.323, MT1F.324, MT1F.402, MT1F.426	6	3018, 2257, 2920, 2172, 1191, 4229	0.9252	634	0.02627	637	0	0	6	6
ZFHX3	ZFHX3.10226, ZFHX3.12575, ZFHX3.511, ZFHX3.6982, ZFHX3.8404, ZFHX3.9989	6	3198, 3197, 1869, 3802, 4147, 2221	0.9115	635	0.02804	638	0	0	6	6
RCBTB1	RCBTB1.1599, RCBTB1.1982, RCBTB1.3429, RCBTB1.3998, RCBTB1.741, RCBTB1.986	6	2309, 1588, 3336, 3184, 4043, 3335	0.91	636	0.02822	639	0	0	6	6
C8orf40	C8orf40.204, C8orf40.225, C8orf40.228, C8orf40.36, C8orf40.594, C8orf40.599	6	2833, 1763, 1867, 2897, 2882, 3674	0.9082	637	0.02847	640	0	0	6	6
XPO7	XPO7.1082, XPO7.2240, XPO7.2509, XPO7.361, XPO7.4421, XPO7.476	6	3210, 1296, 2379, 2333, 3849, 2030	0.9072	638	0.02859	641	0	0	6	6
DDX28	DDX28.1191, DDX28.1728, DDX28.206, DDX28.2502, DDX28.31, DDX28.320	6	1601, 3615, 3175, 2343, 1873, 4125	0.9001	639	0.02951	642	0	0	6	6
FNDC3A	FNDC3A.2416, FNDC3A.2560, FNDC3A.3834, FNDC3A.5628, FNDC3A.76, FNDC3A.872	6	2124, 3562, 1529, 3561, 2308, 4275	0.8994	640	0.02963	643	0	0	6	6
MT1B	MT1B.111, MT1B.115, MT1B.260, MT1B.318, MT1B.319, MT1B.346	6	1309, 2898, 2242, 4151, 4004, 1893	0.8994	641	0.02963	644	0	0	6	6
TP53	TP53.1026, TP53.1054, TP53.1347, TP53.204, TP53.204R, TP53.325, TP53.326	7	2240, 4096, 2829, 3089, 3874, 1675, 2925	-0.4984	665	0.03151	645	0	0	7	7
GLUD1	GLUD1.1005, GLUD1.1662, GLUD1.2418, GLUD1.3161, GLUD1.3390, GLUD1.822	6	2203, 3075, 2243, 3032, 2360, 1590	0.8816	643	0.03186	646	0	0	6	6
M6PR	M6PR.1208, M6PR.1215, M6PR.196, M6PR.2323, M6PR.283, M6PR.996	6	1120, 2457, 2357, 2826, 3470, 1836	0.8815	644	0.03192	647	0	0	6	6
FIG4	FIG4.1090, FIG4.1970, FIG4.2184, FIG4.2743, FIG4.2813, FIG4.379	6	2205, 2838, 2143, 2469, 1151, 1530	0.8778	646	0.03233	648	0	0	6	6
COQ9	COQ9.1084, COQ9.1091, COQ9.1238, COQ9.1639, COQ9.214, COQ9.907	6	2740, 1392, 2751, 2287, 3633, 3632	0.867	648	0.03367	649	0	0	6	6
COX15	COX15.1808, COX15.3605, COX15.3850, COX15.4042, COX15.5431, COX15.5747	6	3769, 1957, 2703, 3629, 2250, 1582	0.8582	649	0.03473	650	0	0	6	6
AP3M2	AP3M2.1055, AP3M2.2443, AP3M2.2890, AP3M2.2925, AP3M2.3369, AP3M2.3576	6	3994, 1653, 2603, 2695, 1514, 2063	0.8567	650	0.03489	651	0	0	6	6
FNTA	FNTA.1037, FNTA.1056, FNTA.1168, FNTA.1653, FNTA.314, FNTA.371	6	2112, 3981, 2868, 1394, 2726, 3560	0.856	651	0.03495	652	0	0	6	6
FA2H	FA2H.1114, FA2H.2086, FA2H.2343, FA2H.2359, FA2H.390, FA2H.674	6	4197, 3951, 4112, 4181, 2581, 1604	0.8529	652	0.03533	653	0	0	6	6
TPD52L1	TPD52L1.118, TPD52L1.118R, TPD52L1.143, TPD52L1.144, TPD52L1.168, TPD52L1.931, TPD52L1.987	7	2289, 2344, 4124, 1742, 3253, 2010, 2817	-0.5184	666	0.03539	654	0	0	7	7
CAST	CAST.1021, CAST.2276, CAST.3606, CAST.3784, CAST.4043, CAST.894	6	1717, 3088, 2013, 4265, 2341, 3155	0.8515	653	0.03549	655	0	0	6	6
TM2D2	TM2D2.1266, TM2D2.1449, TM2D2.1877, TM2D2.1970, TM2D2.2132, TM2D2.280	6	2400, 2923, 3958, 1650, 1620, 2521	0.8495	654	0.0357	656	0	0	6	6
PPAPDC1B	PPAPDC1B.197, PPAPDC1B.199, PPAPDC1B.200, PPAPDC1B.326, PPAPDC1B.334, PPAPDC1B.408	6	3044, 2432, 3371, 3370, 3369, 1682	0.8469	656	0.03601	657	0	0	6	6
FAM96B	FAM96B.182, FAM96B.183, FAM96B.184, FAM96B.351, FAM96B.601, FAM96B.610	6	1845, 1616, 2094, 2535, 2239, 3570	0.8423	657	0.03647	658	0	0	6	6
IER3IP1	IER3IP1.1028, IER3IP1.1127, IER3IP1.1443, IER3IP1.235, IER3IP1.686, IER3IP1.865	6	2441, 1700, 1010, 2290, 2560, 2051	0.8309	658	0.03761	659	0	0	6	6
ZSWIM6	ZSWIM6.1100, ZSWIM6.1606, ZSWIM6.1606R, ZSWIM6.1770, ZSWIM6.2018, ZSWIM6.2122, ZSWIM6.5447	7	2532, 3160, 4169, 3191, 4303, 1775, 2514	-0.5282	668	0.0379	660	0	0	7	7
TRIM35	TRIM35.1851, TRIM35.2263, TRIM35.3085, TRIM35.3117, TRIM35.3158, TRIM35.3554	6	3178, 2534, 4259, 3247, 1663, 4110	0.8164	659	0.03893	661	0	0	6	6
RP1L1	RP1L1.5478, RP1L1.5832, RP1L1.6093, RP1L1.683, RP1L1.7435	5	1729, 3108, 3320, 2236, 1439	0.9271	632	0.03897	662	0	0	5	5
WHSC1L1	WHSC1L1.1210, WHSC1L1.1236, WHSC1L1.1399, WHSC1L1.1673, WHSC1L1.2078, WHSC1L1.2249	6	2552, 2325, 1522, 1575, 2273, 2999	0.8133	660	0.03919	663	0	0	6	6
GSR	GSR.1249, GSR.1573, GSR.1762, GSR.2764, GSR.2802, GSR.442	6	1817, 3186, 2954, 2355, 1647, 2557	0.7883	661	0.04086	664	0	0	6	6
DYM	DYM.1933, DYM.1962, DYM.2446, DYM.2561, DYM.2595, DYM.549	6	1831, 2737, 2480, 3026, 2501, 1510	0.7485	662	0.04225	665	0	0	6	6
NUDT21	NUDT21.1314, NUDT21.1993, NUDT21.3191, NUDT21.3931, NUDT21.485, NUDT21.808	6	2202, 2750, 3751, 2544, 1609, 2780	-0.4827	663	0.04363	666	0	0	6	6
SMAD9	SMAD9.1199, SMAD9.1919, SMAD9.4779, SMAD9.4850, SMAD9.4907, SMAD9.5292	6	2724, 2824, 3762, 2597, 3284, 1632	-0.4896	664	0.04417	667	0	0	6	6
SH3BGRL2	SH3BGRL2.1428, SH3BGRL2.1667, SH3BGRL2.238, SH3BGRL2.2475, SH3BGRL2.3106, SH3BGRL2.3213	6	2114, 3853, 1744, 3913, 3985, 2766	-0.5232	667	0.0496	668	0	0	6	6
OSTM1	OSTM1.1299, OSTM1.2341, OSTM1.2878, OSTM1.2878R, OSTM1.2879, OSTM1.4325, OSTM1.4404	7	3399, 4146, 2607, 2771, 1906, 3890, 4036	-0.5672	672	0.05154	669	0	0	7	7
ZNF395	ZNF395.1745, ZNF395.1745R, ZNF395.1799, ZNF395.1985, ZNF395.2069, ZNF395.4480, ZNF395.4553	7	1908, 1970, 3193, 3192, 2609, 2808, 2458	-0.5678	673	0.05179	670	0	0	7	7
NLN	NLN.1805, NLN.1956, NLN.2486, NLN.2953, NLN.2953R, NLN.457, NLN.5502	7	4074, 1946, 4046, 4273, 4039, 2865, 2451	-0.5791	676	0.05671	671	0	0	7	7
ERCC5	ERCC5.1160, ERCC5.1613, ERCC5.2721, ERCC5.2911, ERCC5.3431, ERCC5.3654	6	3581, 2971, 1827, 2727, 2625, 4026	-0.5481	669	0.05704	672	0	0	6	6
SCARA3	SCARA3.1194, SCARA3.1219, SCARA3.131, SCARA3.415, SCARA3.434, SCARA3.775	6	4129, 2946, 2660, 3995, 3135, 1829	-0.5487	670	0.05726	673	0	0	6	6
MLF2	MLF2.1244, MLF2.1342, MLF2.1349, MLF2.379, MLF2.416, MLF2.599	6	1922, 2732, 3082, 4055, 1877, 2758	-0.5632	671	0.06288	674	0	0	6	6
PCCA	PCCA.1590, PCCA.383, PCCA.558, PCCA.572, PCCA.795, PCCA.852	6	1903, 2722, 3052, 3083, 3394, 4205	-0.571	674	0.06629	675	0	0	6	6
GABARAPL1	GABARAPL1.1252, GABARAPL1.1254, GABARAPL1.1480, GABARAPL1.1606, GABARAPL1.1799, GABARAPL1.1799R, GABARAPL1.463	7	2770, 4251, 2402, 3551, 2064, 2019, 2135	-0.6009	680	0.06718	676	0	0	7	7
WRB	WRB.1067, WRB.1158, WRB.121, WRB.1359, WRB.183, WRB.183R, WRB.965	7	2735, 2022, 2989, 3030, 2537, 2592, 2067	-0.6018	681	0.06764	677	0	0	7	7
PTPN6	PTPN6.1068, PTPN6.1380, PTPN6.1536, PTPN6.1677, PTPN6.1746, PTPN6.672	6	2623, 4106, 1928, 2024, 3071, 2061	-0.5785	675	0.06978	678	0	0	6	6
DCTN6	DCTN6.1094, DCTN6.614, DCTN6.637, DCTN6.665, DCTN6.721, DCTN6.890	6	2716, 3907, 3965, 1972, 2419, 3619	-0.5917	677	0.07641	679	0	0	6	6
NUS1	NUS1.2451, NUS1.2958, NUS1.3617, NUS1.3726, NUS1.4581, NUS1.895	6	1984, 2699, 2109, 3911, 4279, 3403	-0.5953	678	0.07831	680	0	0	6	6
RHOBTB3	RHOBTB3.2702, RHOBTB3.3663, RHOBTB3.3682, RHOBTB3.4869, RHOBTB3.5464, RHOBTB3.941	6	2759, 3331, 3330, 1991, 2629, 2930	-0.5974	679	0.07944	681	0	0	6	6
EDNRB	EDNRB.1345, EDNRB.1854, EDNRB.1873, EDNRB.1886, EDNRB.1886R, EDNRB.1996, EDNRB.2286	7	4038, 2327, 3596, 2965, 3058, 2096, 4030	-0.6238	683	0.07948	682	0	0	7	7
CCDC25	CCDC25.1652, CCDC25.3047, CCDC25.3047R, CCDC25.3053, CCDC25.3621, CCDC25.916, CCDC25.950, CCDC25.950R	8	4136, 2265, 2216, 2465, 2504, 3669, 4097, 4183	-0.6543	687	0.08496	683	0	0	8	8
SCARA5	SCARA5.2859, SCARA5.2952, SCARA5.3780, SCARA5.3945, SCARA5.4103, SCARA5.604	6	3310, 2043, 3975, 3309, 3308, 4156	-0.613	682	0.0882	684	0	0	6	6
MRPL51	MRPL51.320, MRPL51.436, MRPL51.437, MRPL51.464, MRPL51.486, MRPL51.636	6	3448, 3146, 4236, 3447, 2324, 2102	-0.6307	684	0.09888	685	0	0	6	6
THAP1	THAP1.1029, THAP1.1566, THAP1.1749, THAP1.379, THAP1.499, THAP1.499R, THAP1.913	7	3266, 3153, 2372, 2314, 3748, 3745, 2220	-0.6607	691	0.1018	686	0	0	7	7
PPP2CB	PPP2CB.1243, PPP2CB.1518, PPP2CB.1811, PPP2CB.522, PPP2CB.776, PPP2CB.937	6	3794, 3367, 4162, 2173, 3366, 3365	-0.652	686	0.1126	687	0	0	6	6
ABHD13	ABHD13.1395, ABHD13.1658, ABHD13.1920, ABHD13.2196, ABHD13.2533, ABHD13.3936	6	2181, 2919, 3187, 2517, 2648, 4130	-0.6544	688	0.1142	688	0	0	6	6
PURG	PURG.233, PURG.308, PURG.554, PURG.753, PURG.757, PURG.856	6	2440, 4307, 2189, 3347, 2483, 4180	-0.6568	689	0.1159	689	0	0	6	6
ACMSD	ACMSD.169, ACMSD.234, ACMSD.235, ACMSD.531, ACMSD.890, ACMSD.891	6	2197, 2889, 2779, 3959, 3834, 2572	-0.6592	690	0.1175	690	0	0	6	6
KIF1C	KIF1C.1691, KIF1C.2465, KIF1C.3791, KIF1C.4743, KIF1C.5320, KIF1C.5842	6	4045, 2685, 2231, 2539, 2561, 4138	-0.6694	692	0.1246	691	0	0	6	6
TNFRSF10C	TNFRSF10C.574, TNFRSF10C.575, TNFRSF10C.623, TNFRSF10C.628, TNFRSF10C.794	5	4213, 3944, 2127, 4219, 2286	-0.6434	685	0.1287	692	0	0	5	5
SLC25A11	SLC25A11.1503, SLC25A11.1528, SLC25A11.558, SLC25A11.714, SLC25A11.716, SLC25A11.822	6	2258, 2471, 3867, 2448, 3119, 2952	-0.6775	693	0.1304	693	0	0	6	6
C16orf46	C16orf46.1176, C16orf46.1227, C16orf46.234, C16orf46.235, C16orf46.327, C16orf46.636	6	2262, 3684, 3141, 2938, 3683, 2858	-0.6787	694	0.1312	694	0	0	6	6
GTF2F2	GTF2F2.1277, GTF2F2.1404, GTF2F2.1434, GTF2F2.216, GTF2F2.621, GTF2F2.945	6	2307, 2773, 3536, 2709, 3142, 2842	-0.6922	695	0.1413	695	0	0	6	6
ANKRA2	ANKRA2.1335, ANKRA2.1493, ANKRA2.2008, ANKRA2.2009, ANKRA2.2156, ANKRA2.587	6	3068, 2338, 3966, 3737, 3717, 2691	-0.7015	696	0.1486	696	0	0	6	6
RCBTB2	RCBTB2.1648, RCBTB2.2615, RCBTB2.3077, RCBTB2.3151, RCBTB2.475, RCBTB2.923	6	2413, 2383, 3977, 2678, 2944, 3795	-0.715	697	0.1595	697	0	0	6	6
GIN1	GIN1.1242, GIN1.2074, GIN1.228, GIN1.2546, GIN1.2839, GIN1.3513	6	2460, 2642, 3860, 4006, 4062, 2584	-0.7382	698	0.1791	698	0	0	6	6
VAMP2	VAMP2.1138, VAMP2.1847, VAMP2.1848, VAMP2.2113, VAMP2.592, VAMP2.593	6	3872, 2563, 2899, 3866, 2712, 2798	-0.7691	699	0.2074	699	0	0	6	6
MANEA	MANEA.2426, MANEA.2867, MANEA.3178, MANEA.3488, MANEA.3886, MANEA.855	6	3468, 3168, 3467, 3466, 2598, 4118	-0.7796	700	0.2175	700	0	0	6	6
ZUFSP	ZUFSP.1684, ZUFSP.1727, ZUFSP.1769, ZUFSP.319, ZUFSP.331, ZUFSP.689	6	3190, 2706, 4104, 3189, 3979, 3188	-0.812	701	0.2503	701	0	0	6	6
TBC1D4	TBC1D4.2833, TBC1D4.2964, TBC1D4.4973, TBC1D4.5008, TBC1D4.6034, TBC1D4.6164	6	2862, 4137, 3272, 2809, 3755, 3271	-0.8429	702	0.2836	702	0	0	6	6
SYNCRIP	SYNCRIP.379, SYNCRIP.622, SYNCRIP.77, SYNCRIP.801, SYNCRIP.845, SYNCRIP.980	6	4260, 4308, 4025, 4294, 4261, 4316	-1.21	703	0.8134	703	0	0	6	6
BMP1	BMP1_503, BMP1_503R, BMP1_530, BMP1_789, BMP1_789R	5	4215, 4314, 4315, 4311, 4319	-1.28	704	0.9366	704	0	0	5	5
