# Supplementary material for: Loss of CHD1 Promotes Heterogeneous Mechanisms of Resistance to AR-Targeted Therapy via Chromatin Dysregulation
Source: Cancer Cell. 2020 Apr 13;37(4):584–598.e11. doi: 10.1016/j.ccell.2020.03.001 (PMC7292228; doi:10.1016/j.ccell.2020.03.001)
Supplement: Table S4. Top Changed Genes and Results of PANTHER Pathway Analysis Based on RNA-Seq Analysis, Related to Figure 5 [file mmc5.xlsx]

## Sheet: Top changed genes 
Table S4 related to Figure 5. Top changed genes and results of PANTHER pathway analysis based on RNA-seq analysis.
shCHD1-1 vs shNT	shCHD1-2 vs shNT	Overlaps of Column A and B	shCHD1-XE-1 vs shNT	shCHD1-XE-2 vs shNT	Overlaps of Column D and E	Overlaps of Column C and F
RND3	C2orf54	ABCG2	RND3	VIM	AADAT	ABCG2
UGT2B11	RND3	AC002456.2	VIM	VIM-AS1	ABCG2	AC002456.2
ALDH1A1	ALDH1A1	AC025165.8	FN1	CLU	AC000095.9	AC025165.8
BAMBI	CLU	AC144449.1	APP	HMGCS1	AC002456.2	ADAM23
SNHG3	UGT2B11	ACOX2	TMPRSS2	ST3GAL1	AC007405.6	ADORA1
C2orf54	TNFRSF19	ADAM23	KLK2	ERGIC1	AC007563.5	ADRA2A
VIM	VIM	ADORA1	C2orf54	KLK3	AC010091.1	AGT
PREX1	SNHG3	ADRA2A	KLK3	TNFRSF19	AC025165.8	ALB
CLU	RPS4Y1	AGR2	SNCG	RPS4Y1	AC093162.5	ALDH1A1
UGT2B17	DDX3Y	AGT	HSD3B7	AADAT	AC093375.1	ANKRD2
DAB1	CACNA2D1	ALB	RAP2B	DDX3Y	AC093724.2	APOC1
USP9Y	ACKR3	ALDH1A1	VIM-AS1	MET	AC104389.28	ARAP3
RP11-704M14.1	BAMBI	ANKRD2	ERGIC1	C2orf54	AC104809.4	ARHGAP20
DDX3Y	MCCC2	APOC1	MCCC2	RP11-124N14.3	AC115617.2	ARHGEF25
VIM-AS1	USP9Y	ARAP3	GRB10	FN1	AC125232.1	ARPIN
HSD3B7	DAB1	ARHGAP20	CACNA2D1	SQLE	ACAA2	BARX2
CLSTN3	VIM-AS1	ARHGEF25	RPS4Y1	HSD3B7	ACSF2	BHLHE41
CACNA2D1	MIPEP	ARPIN	COLCA1	USP9Y	ACSL5	C1orf106
METTL7A	PREX1	BAMBI	ACKR3	IGFBP5	ACTA2	C2orf54
UGT2B28	SNCG	BARX2	RP11-124N14.3	TSC22D3	ACTA2-AS1	CACNA2D1
CHD1	GUCY1A3	BCAN	SIPA1L2	SSFA2	ACTL8	CCDC74B
NRXN3	DDC	BFAR	RP11-1072A3.3	SIPA1L2	ADAM12	CCM2L
DUSP4	RP11-124N14.3	BHLHE41	ADAMTS1	CACNA1H	ADAM23	CCNB3
KDM5D	RP11-704M14.1	C1orf106	ABHD2	IPO5	ADAMTS1	CD33
UGT2B15	HSD3B7	C2orf54	NKX3-1	CAPN1	ADAMTS15	CDR1
RP11-124N14.3	METTL7A	CACNA2D1	ADGRL2	LDOC1	ADAMTS7	CDR1-AS
RP11-1072A3.3	COL7A1	CCDC74B	CAPN2	GRB10	ADCY1	CLCN4
DHRS3	UGT2B28	CCM2L	SSFA2	FDFT1	ADCY5	CLU
SNCG	HIST1H4H	CCNB3	CBLN2	CACNA2D1	ADGRB1	CPS1
NAV2	PCDH7	CD163L1	CLU	CBLN2	ADGRL2	CRISPLD1
GDF15	UGT2B17	CD33	TSC22D3	KLK2	ADORA1	CTAG2
DIO1	PCAT1	CDR1	LIPG	RP11-1072A3.3	ADORA2A	CTD-2369P2.8
PCDH7	CHST2	CDR1-AS	THBS2	RND3	ADORA2A-AS1	CYP2S1
LINC01024	KDM5D	CHST3	COL7A1	ELOVL6	ADRA2A	CYYR1
LRG1	NAV2	CLCN4	UGT2B11	TMPRSS2	ADRA2C	DAB1
IGFBP5	NRXN3	CLU	METTL7A	HMGCR	ADRB1	DDX3Y
PYGL	CTXN1	CPS1	DANCR	CHRM3	AGPAT4	DISC1
NFATC4	CRYAB	CRISPLD1	USP9Y	SNHG3	AGT	DNAH2
MAP1B	TMEM45A	CRYAB	ATP2B4	QSOX1	AGXT	DPYD
SLCO3A1	RP11-1072A3.3	CTAG2	SNHG3	DANCR	AIM1	EIF1AY
TXLNGY	HSPB8	CTD-2369P2.8	NRXN1	DHCR7	AKR1C3	ELFN2
CLCN4	AC002456.2	CYP2S1	KLK4	KDM5D	ALB	FA2H
HMGCS2	GNAL	CYYR1	AADAT	ILF3-AS1	ALDH1A1	FAM49A
EIF1AY	PKNOX2	DAAM2	BAMBI	GUCY1A3	ALDH2	FAR2P4
TTTY15	TXLNGY	DAB1	UAP1	PLOD2	ALS2CL	FBXO15
AC002456.2	EIF1AY	DDX3Y	AES	NR2F2	AMIGO2	FGF9
COL5A1	CLCN4	DHRS2	BARD1	GNAI1	ANKRD18A	FOXJ1
TRIM54	RALYL	DIO1	CLSTN3	NRXN3	ANKRD2	GBA3
PURA	MAP1B	DISC1	TRIM54	ACSS2	AOC2	GPR156
NR2F1	DIO1	DLGAP1-AS1	RP11-326A19.5	CAPN2	AOC3	GPR27
RALYL	LINC01024	DNAH2	CCDC80	IGF1R	APOBEC3H	HOPX
CBLN2	RGS11	DPYD	KIF1A	NPC1	APOC1	HPSE
MAT1A	KCNH2	EIF1AY	ST7	BARD1	ARAP3	HS3ST4
PEG10	EPHB2	ELFN2	ACAA2	FLNA	ARF4-AS1	HSD3B7
BHLHE41	MAF	ELOVL4	SH3RF1	NKX3-1	ARG1	ICAM1
MAP7D3	NPPC	EPHA7	LMO4	MVD	ARHGAP20	IGFBP3
IGIP	SLCO3A1	FA2H	DEGS1	CEBPG	ARHGDIG	IKBKE
PKIB	MAT1A	FAM49A	RBM24	PAX1	ARHGEF25	IL32
PKNOX2	TRIM54	FAM84A	CAPN1	SCNN1A	ARHGEF26	ITGA11
BCAM	UGT2B15	FAR2P4	PMEPA1	CTD-2636A23.2	ARID5B	ITGA3
RGS11	ACSL5	FBXO15	MMADHC	FBXL17	ARPIN	ITGB8
NEDD9	MAP7D3	FGF9	LRIG1	AGRN	ARSD	KALRN
PHLDA3	HPSE	FOXJ1	SLC25A6	ATP2B4	ARSD-AS1	KCNH2
CCDC74B	CDR1	GBA3	WDR36	MAT1A	ASIC3	KDM5D
ICAM1	PCDH1	GHDC	SPDEF	COL7A1	ATOH1	KIF28P
TSPAN6	ZNF714	GPR156	MDK	LIPG	ATP1A3	LAMB3
RHOBTB3	RBPMS2	GPR27	NPDC1	ADAMTS1	ATP2B4	LINC00632
TLL1	CDR1-AS	HOPX	PLA1A	SLC16A3	AUTS2	LINC01024
MAP1LC3A	DRAIC	HPSE	UGT2B17	TBC1D4	B4GALNT1	LINC01341
RBPMS2	GLI3	HS3ST4	PAPSS1	TXLNGY	B4GALNT3	LINGO1
KCNH2	ICAM1	HS6ST2	STOM	CHAC1	BARD1	LUZP2
HPSE	GALNTL6	HSD3B7	IGFBP5	RHPN1	BARX2	LYPD6
ITGA3	SAMD4A	ICAM1	CAMK2N1	HMGCS2	BCAM	LYPD6B
FOS	PKIB	IFT57	C1orf116	ASNS	BCHE	MAF
ARPIN	PPL	IGFBP3	PTPRU	STOM	BHLHE41	MAP1B
ACAA2	ITGA3	IKBKE	CHAC1	SLC7A11	BMP7	MAP1LC3A
CRYAB	AGXT	IL32	TNFRSF19	SFN	BRDT	MAT1A
ZFY	NFATC4	ITGA11	ASPH	MIPEP	BRSK1	MECOM
PRKY	ITPR2	ITGA3	HPN	PLEKHA6	BRSK2	METTL7A
EGR1	SNAI2	ITGB8	EIF1B	BCAT1	C16orf89	MIR548XHG
HTR5A	S1PR3	KALRN	CEBPG	TTTY15	C1QTNF9B	NAV2-AS1
TSPAN7	PPP1R14C	KCNH2	PTPN21	LAMB2	C1QTNF9B-AS1	NAV2-AS2
ZNF714	LAMB3	KDM5D	NDUFA4L2	XAGE3	C1orf106	NEFL
PPP1R14C	SOX9	KIF28P	EFNB2	SDC3	C2orf54	NFATC4
NRIP3	NOX5	LAMB3	SPOCK2	EIF1AY	C3orf18	NLGN4Y
ZSCAN31	SNCA	LINC00632	SNHG8	HERC3	C3orf80	NOV
RASD1	ARPIN	LINC01024	MUC5AC	EFNA5	C5orf38	NR2F1-AS1
RP5-1120P11.1	ZFY	LINC01341	SERINC2	LINC01029	CA11	NRXN3
FAM49A	ALS2CL	LINGO1	AC002456.2	MME	CA8	OAS1
HTR5A-AS1	PRKY	LUZP2	HES6	CLSTN3	CABP4	P2RX7
ROBO1	IFT57	LYPD6	NFATC4	SIDT2	CACNA1I	PARM1
CAMK2N1	FAM49A	LYPD6B	EFNA5	RBM24	CACNA2D1	PCDH7
MAN1A1	SGK2	MAF	NOTCH3	G6PD	CACNB1	PKIB
TNNT1	LYPD6	MAGEA4	IGF1R	PEG10	CADPS2	PKNOX2
SOX9	PEG10	MAP1B	MAT1A	TNS1	CAMK1D	PLD1
ALB	ALB	MAP1LC3A	LAMB1	LRIG1	CAPN1	PRDM16
DHRS2	ADORA1	MAP7D3	STEAP1	STC2	CAPN2	PRKY
GHDC	PHLDA3	MAT1A	DPYSL3	RAP2B	CAPN5	RAET1E
ADORA1	SCD5	MECOM	ARHGEF2	NFATC4	CASP10	RALYL
CDR1	RP11-284F21.10	METTL7A	KCND3	TMSB10	CBLN2	RANBP3L
MDK	PLK2	MIR548XHG	GALNT7	ZDHHC8	CC2D2A	RHBG
ZNF737	KRT19	MT1F	CC2D1A	TM7SF2	CCDC74A	RHOBTB1
PELI2	CCDC74B	NAV2	PLPP3	COLCA1	CCDC74B	RND3
AGT	MAP1LC3A	NAV2-AS1	ICAM1	ELFN2	CCER2	ROBO1
IKBKE	SLITRK5	NAV2-AS2	REPS2	PPP1R1B	CCM2L	RP11-1072A3.3
CDR1-AS	NLGN4Y	NEFL	HIP1	PTPN21	CCNB3	RP11-124N14.3
IFT57	ARHGDIG	NFATC4	SAMD4A	KIAA1161	CD24	RP11-16F15.2
TMSB4X	C1orf106	NLGN4Y	ALB	KCNN2	CD33	RP11-218E20.5
HERC5	SP100	NOV	CAMK1D	KCND3	CDH12	RP11-24J19.1
PRDM16	ZSCAN31	NR2F1-AS1	HPSE	PPFIA2	CDH19	RP11-283G6.3
CA9	SEMA3E	NR3C1	ALDH1A1	AUTS2	CDR1	RP11-284F21.9
EPHA7	BHLHE41	NRIP3	CASZ1	ALS2CL	CDR1-AS	RP11-456H18.2
PITPNC1	LINC00632	NRXN3	KCNN2	MDK	CEBPG	RP11-510N19.5
PRSS12	AGR2	OAS1	DDX3Y	IFITM2	CERK	RP11-797H7.1
ELFN2	TMCC3	P2RX7	MAP1B	SAMD4A	CES3	RPS4Y2
PXDN	GHDC	PARK2	MYB	EPHA10	CHAC1	SAMD4A
SAMD4A	TSPAN32	PARM1	FAM3C	IFRD1	CHN2	SEMA6B
AGR2	THBS2	PCDH7	IGIP	GGT7	CHRM3	SLCO3A1
PGC	BMPR1B	PDGFC	UGT2B15	TRIM54	CILP2	SNCA
TMC5	ZNF488	PEG10	CITED2	METTL7A	CITED4	SNCG
TMEM59L	IKBKE	PGLYRP2	PAQR8	ITPR2	CLCN4	SNHG3
TMCC3	OAS1	PHLDA3	PCDH7	SEMA4B	CLDND2	SOX5
PPARG	PRDM16	PKIB	PLOD2	UGT8	CLEC11A	SOX9
PLD1	CYP2S1	PKNOX2	STEAP2	PCAT1	CLEC7A	SP100
STUM	TMEM59L	PLD1	LINC01024	NSDHL	CLSTN3	SP140L
SNAI2	TNNT1	PPARG	CDK14	DAB1	CLU	SP8
ST8SIA4	ZNF365	PPP1R14C	ALCAM	SEZ6L2	CMPK2	ST8SIA4
GPR27	NRIP3	PRDM16	TNFRSF21	ZNF703	CNKSR2	SYDE2
SNORA73B	EEF1A1P11	PREX1	ACSL5	SESN3	COL27A1	TGFBR2
CA11	ABCG1	PRKG2	GLI3	C2orf72	COL7A1	TMCC3
RHOBTB1	HR	PRKY	IDH3G	NREP	COLCA1	TMEM59L
LINC00632	ITGA11	PRPF8	GRIN1	CRACR2B	COLCA2	TMSB4X
TSLP	TSPAN6	PRSS12	RGS11	ASRGL1	COLGALT2	TNNT1
NLGN4Y	HS3ST4	PTGS1	CTXN1	NR2F1	CORIN	TRDN
ORAI3	CPVL	PXDN	PPP2R2C	LAMB1	CPEB2	TRIM38
OAS1	TENM1	RAET1E	GNAL	ACAA2	CPS1	TRIM54
CYP2S1	SCUBE1	RALYL	KDM5D	TNNT1	CPT1C	TSLP
LYPD6	HS6ST2	RANBP3L	SULT2B1	EPAS1	CPVL	TSPAN8
LAMB3	TRIM38	RBPMS2	INHBB	ARPIN	CRISPLD1	TXLNGY
GBA3	TMSB4X	RGS11	HSPG2	GSTA1	CROCC2	UGT2B15
VWA2	BARX2	RHBG	FBXL17	PMP22	CRYM	UGT2B17
NAV2-AS1	UTY	RHOBTB1	HSD11B1L	LCP1	CT45A10	USP9Y
ZNF728	ADAM23	RND3	FAM8A1	ADAMTSL3	CTAG2	UTY
LUZP2	IFI35	ROBO1	PROCR	ZMIZ2	CTB-92J24.3	VIM
CD33	RAET1E	RP11-1072A3.3	DPYSL5	CYR61	CTC-203F4.2	VIM-AS1
SP8	NAP1L2	RP11-124N14.3	C19orf57	CCDC78	CTC-329D1.2	XAGE3
MRAS	GPR27	RP11-16F15.2	H2AFY2	MANEAL	CTC-338M12.5	ZFY
FA2H	LAG3	RP11-218E20.5	UGT8	MAF	CTC-498J12.1	ZNF714
GPR156	NAV2-AS1	RP11-24J19.1	DAB1	ADM2	CTD-2260A17.1	ZNF728
CD55	PRSS12	RP11-277B15.3	CHRM3	ALDH1A1	CTD-2369P2.8	ZNF737
SNCA	ROBO1	RP11-283G6.3	GATA3	DDC	CTD-2373N4.3
LINC01341	CPS1	RP11-284F21.7	LRG1	INHBB	CTD-2561J22.5
SCNN1G	RHOBTB1	RP11-284F21.9	FYCO1	EBF3	CTD-3001H11.2
SP100	GRIN3A	RP11-456H18.2	BHLHE41	CADPS2	CTD-3193O13.14
NR2F1-AS1	NEFL	RP11-510N19.5	SLC7A11	SMIM14	CTD-3214H19.6
RP11-16F15.2	RP11-798M19.3	RP11-704M14.1	SLC22A23	BCAM	CYP26B1
SCUBE1	TSLP	RP11-797H7.1	AC005944.2	LRRN1	CYP2S1
CPS1	LINC01341	RPS4Y2	PURA	ARC	CYP3A5
RP11-284F21.9	DHRS2	SAMD4A	SYCE2	NEO1	CYYR1
ACOX2	PXDN	SCUBE1	ASAH1	ACSL5	DAB1
NEFL	GBA3	SEMA6B	ELFN2	DHRS3	DANCR
C1orf106	RUNX1	SLCO3A1	ZNF488	SNCG	DAPK1
HS6ST2	SP8	SNAI2	SLC2A12	SLFN5	DDR2
MAF	AGT	SNCA	CDC14A	CITED4	DDX3Y
CCNB3	CD33	SNCG	ITPR2	LEF1	DGCR11
BARX2	ACOX2	SNHG3	LINC01270	MEGF8	DGCR9
NOV	PLD1	SNORA73B	TXLNGY	RGL3	DISC1
TSPAN8	RP11-16F15.2	SOD3	GDF15	DUSP4	DLG2
UTY	PGLYRP2	SOX5	OGDHL	AC002456.2	DLX1
SOX11	ELOVL4	SOX9	SLCO3A1	AHNAK	DMGDH
ATOH1	SNORA73B	SP100	TTTY15	SPTLC3	DNAH2
DNAH2	MAGEA4	SP140L	ARSD	NAV1	DNAH6
PTGS1	PPARG	SP8	SLC16A3	PDE10A	DNM3
CTD-2369P2.8	ZNF737	ST8SIA4	PKNOX2	LMO4	DPYD
ARAP3	RP11-115H13.1	SYDE2	TNNT1	CPS1	DPYSL5
PMS2P2	LYPD6B	SYT13	MLLT3	AC104809.4	DQX1
DISC1	ZNF629	TBX4	IFITM2	LDHD	DTX4
CPT1C	AC010091.1	TENM1	B4GALNT1	SULT2B1	DUSP4
AFAP1L1	NOV	TGFBR2	COL18A1	BHLHE41	DZIP1L
ZNF257	MUC13	TMC5	CC2D2A	CC2D2A	EBF3
TENM1	AC144449.1	TMCC3	TUBA3D	PKIB	EFCC1
OPTN	CABP4	TMEM59L	ACOX2	RP11-1094M14.11	EFNA5
PRKG2	CD163L1	TMSB4X	PRUNE2	NDUFA4L2	EFNB3
HAGLR	CORIN	TNNT1	CITED4	NMNAT2	EGR1
CAMK2B	FAM84A	TRDN	TRIM2	NXN	EIF1AY
AC144449.1	FA2H	TRIM38	NPPC	MYO5B	EIF4E3
PHC1P1	TBX4	TRIM54	FXYD3	CDH24	ELFN2
AL133493.2	TGFBR2	TSLP	EPHB2	SCARA3	ELN
DAAM2	DAAM2	TSPAN32	MALT1	ZNF488	EMID1
WNT6	SAMD5	TSPAN6	IL32	GNAL	ENTPD7
ADAM23	BCAN	TSPAN8	RP11-704M14.1	CHPF	EPHA10
RANBP3L	ELFN2	TXLNGY	SMARCA2	TOX3	EPHB2
LINGO1	ZNF728	UGT2B11	FZD6	ALB	ERGIC1
RP4-693M11.3	RP11-284F21.9	UGT2B15	ZNF629	PLXND1	FA2H
TBX4	DPYD	UGT2B17	AOC2	PKNOX2	FAM129A
RP11-42O4.2	LUZP2	UGT2B28	H2AFJ	CAMK1D	FAM3C
ARHGEF25	PTGS1	USP9Y	NPTXR	MAP1B	FAM3C2
RP11-24J19.1	TFF3	UTY	TSPAN7	PRDM16	FAM46A
UGT2B27P	KALRN	VIM	NEDD9	TLE2	FAM49A
BST2	C1QTNF9B-AS1	VIM-AS1	ARID5B	IRX3	FAM83E
TRIM38	RANBP3L	XAGE3	VASP	B4GALNT1	FAR2P4
RP11-218E20.5	RP11-521B24.4	ZFY	ZBED1	KCNH2	FBN1
LYPD6B	EPHA7	ZNF257	CPVL	RBPMS	FBXL17
CLN8	APOL3	ZNF334	RPL9P32	RP3-323A16.1	FBXO15
RP11-204E9.3	CTD-2369P2.8	ZNF714	FAM110B	GALNT13	FER1L4
CD163L1	FAM72D	ZNF728	LGALS3BP	KCNMA1	FEZF1-AS1
SEMA6B	CCNB3	ZNF737	KCND2	LTBP2	FGF21
PGLYRP2	ARHGAP20	ZSCAN31	NAV2	CCDC74B	FGF9
NEURL3	CERK		LYPD6	ZFY	FLJ36000
RP11-797H7.1	RP11-24J19.1		PRKY	PLXNB3	FN1
KIF28P	CTAG2		NMNAT2	RALYL	FOXJ1
GNG4	LIPH		GHDC	LINC01024	FOXN4
RP11-456H18.2	TSPAN8		CNKSR2	PREX1	FREM1
HOPX	MECOM		TFEB	ATP1A3	FRMD4B
HPCAL4	ZNF257		PDE6B	GLI3	FSD1
FGF9	P2RX7		PLD1	SH3BGRL	FUT3
HLA-B	BCAS1		EPHX4	NFKBIZ	FXYD5
NAV2-AS2	ANKRD2		ZG16B	DCP2	GAD1
TNC	SFN		SGK2	GPR161	GATA3
DPYD	SYDE2		ABCA12	TLL1	GBA3
SYDE2	FAR2P4		NRXN3	CLCN4	GC
P2RX7	CTD-2291D10.4		GREB1	PLXNA3	GJB2
MECOM	NR2F1-AS1		LINC01271	RHOU	GLI3
CTAG2	FAM46A		AUTS2	IFI35	GMPR
RP11-283G6.3	RP11-456H18.2		ATP1A3	PURA	GNAL
CILP2	VPREB3		CCDC74B	PRAC1	GOLGA2P5
ABCG2	AC106782.20		LMTK3	LGALS3BP	GPR156
RP11-381E24.1	RP11-284F21.7		RWDD2B	ARSD	GPR26
ARHGAP20	HOPX		MAFB	HS3ST4	GPR27
MADCAM1	ZNF671		PDZD2	C11orf71	GRB10
FAM84A	DNAH2		RBPMS	LHFPL2	GSPT2
HLA-DQB1	KIF28P		AOC3	NRP1	GSTA1
ZC4H2	LINGO1		TLL1	PRKY	GXYLT2
DNM3	RP11-283G6.3		ZNF883	PLXDC2	H2AFJ
IGFBP3	PARM1		PKIB	SEMA3E	HAP1
FEZF1-AS1	RARRES3		PYGL	ITGA5	HAPLN3
PIK3R5	SP140L		SPTLC3	NMU	HCLS1
ITGA11	DISC1		FAM49A	FAM134B	HERC5
ANKRD2	FBXO15		DENND1B	IGIP	HGD
FGF22	TRDN		AC104809.4	ITGA3	HGF
MAGEA4	CRISPLD1		ARHGDIG	SFXN3	HIST4H4
CRISPLD1	MCAM		SAMD12	FOXN4	HLA-DQB1
AC006277.3	CT45A10		HSD17B7	PARP8	HMGCS2
PARM1	IYD		NR6A1	ROBO1	HMX1
SP140L	ABCG2		PCSK9	HMX1	HOPX
TGFBR2	POU3F2		RBPMS2	SLC26A2	HPN-AS1
CTB-92J24.3	GPR156		DLEU2	MIR4458HG	HPSE
TSPAN32	PRLR		LRP1	RP1-152L7.5	HS3ST4
CYP11A1	CNTNAP3		KIAA1462	FAM3C	HSD3B7
TRDN	RPPH1		RAP2A	FAT1	HTR2C
MT1F	RPS4Y2		BRSK2	AOC2	ICAM1
ADGRB1	C1QTNF9B		PRKAR2B	SLCO3A1	IFI35
XAGE3	ARAP3		EIF1AY	INPP5J	IFI44L
RP11-299G20.5	PDE1A		LHFPL2	SACS	IFIT3
GXYLT2	FCMR		FAM98C	SSBP2	IFITM2
SULF2	TGM3		RWDD2A	REPS2	IGF1R
FBXO15	CASP10		TNC	SYTL2	IGFBP3
MCIDAS	PTPRM		CHST15	ELK3	IGFBP5
SOD3	VCY		TSPAN6	PIK3R1	IGIP
MIR548XHG	FGF9		BCAM	LAMB3	IKBKE
SOX5	AGPAT4		AFF3	SYCE2	IL1R2
PARK2	ST8SIA4		NXN	AOC3	IL32
HS3ST4	PDGFC		NR3C2	TP53I3	IL36RN
SLC22A10	TRANK1		NKX2-1	UGT2B17	ILDR2
PDGFC	PRSS22		TSLP	ADGRB2	INHBB
DLGAP1-AS1	PEAK1		IFI35	CD33	INHBE
RNF152	SOX5		KCNMA1	IKBKE	INPP4B
RHBG	RIN1		TUBA3E	SQRDL	IRX2
RPS4Y2	TMC5		CCNG2	ST8SIA5	ITGA11
ZNF665	TEX15		PLGRKT	ARID5B	ITGA3
AC025165.8	ATOH7		CPS1	RHOBTB3	ITGA5
SRPX	LPL		HES4	EFCC1	ITGB4
AC074141.3	SOD3		NDRG1	HIST1H2BK	ITGB8
CHST3	FAM20C		P2RY1	GPX8	ITPR2
CCDC162P	HIST1H2BE		CHRDL1	CABP4	KALRN
KCNK9	RP11-279F6.2		UGT2B28	COLEC12	KATNAL2
ACMSD	MSI1		ALDH1A3	ADAM12	KCND2
SLC25A48	TNFRSF11B		TM4SF1	ICAM1	KCND3
APOC1	ADRA2A		MYLK	MCAM	KCNH2
GC	ZNF334		SEMA3E	ZNF629	KCNK13
ELOVL4	PRKG2		SFN	PCSK1N	KCNK9
TINAGL1	CTD-2260A17.1		ARHGAP22	SNHG19	KCNMA1
KALRN	PTPRG-AS1		HGD	DNAH2	KCNMB4
ITGB8	TCERG1L		CENPV	KALRN	KCNN2
CES3	SYT17		MIR4458HG	BRSK2	KCNQ2
RPH3AL	IL32		AC010091.1	SP100	KDM5D
RP11-277B15.3	HCLS1		CLEC11A	SOX9	KIF26A
FAR2P4	XAGE3		TNFRSF10C	ACSF2	KIF28P
SYT13	TGFA		MR1	PLEKHF1	KLK15
AC007563.5	AC011298.2		SLC1A4	KREMEN2	KLK2
RP11-510N19.5	LSM14A		DAPK1	FAM105A	KLK3
C16orf89	KRT80		ZDHHC8	HIST1H4I	LAMB1
GPR143	NR2F2-AS1		RHOBTB1	NDRG1	LAMB3
ZNF334	SPTBN1		TNIK	DHRS2	LEF1
RP11-762H8.2	DLGAP1-AS1		ITGA5	MAP1LC3A	LGALS1
RP11-15H20.8	UBTFL9		ELOVL4	ACTL8	LGALS3BP
CTD-2083E4.7	CTD-2616J11.16		NFASC	MYO15B	LHFPL2
CTD-2619J13.17	IL36RN		RALYL	RP11-109P14.9	LIF
BEST4	RP11-712B9.2		DHRSX	ATXN1	LINC00632
STX16-NPEPL1	ITGB8		DNAH2	BMP7	LINC00896
ADRA2A	TMEM200C		HMGCS2	ADORA2A-AS1	LINC00930
IL32	PARN		CLCN4	MC1R	LINC00959
LINC01239	DUSP15		ZNF772	NR3C2	LINC01024
RP11-284F21.7	NAV2-AS2		VEGFB	CDR1	LINC01133
BCAN	NR3C1		DUSP4	LYPD6	LINC01239
CCM2L	CHST3		HS3ST4	AGPAT4	LINC01341
HOXB6	IGFBP3		IKBKE	MICAL1	LINGO1
CDH12	RP11-815J21.2		ITGA3	TMPRSS13	LIPG
PRPF8	RP11-277B15.3		EPHA10	OGDHL	LIPH
C22orf34	TTC23L		DISC1	SLITRK5	LMO4
NR3C1	RP11-218E20.5		GNB4	PDZK1IP1	LRIG1
FOXJ1	RP11-797H7.1		SP100	EPHB2	LTBP2
RP11-347C18.5	MAP7D2		BCL3	UST	LUZP2
LINC01124	PRPF8		SEMA3G	URB1-AS1	LYPD6
BFAR	CACNA1I		ZBTB16	CPVL	LYPD6B
UGT2B24P	RP11-324O2.3		RGL3	DPYSL5	MADCAM1
RAET1E	RPS3AP5		RP11-42O4.2	RHOBTB1	MAF
TRPV3	RP1-86C11.7		SNHG9	KHDRBS3	MAP1B
AC115617.2	CCM2L		MEI1	PPL	MAP1LC3A
CYYR1	RP11-510N19.5		NAPEPLD	KCNS3	MAT1A
	RP11-572N21.1		CADPS2	WLS	MC1R
	MIR548XHG		CHD7	HGD	MCAM
	ZNF648		C9orf152	KLF7	MCTP1
	SEMA6B		ADORA1	FAM222A	MDK
	HRH1		ROBO1	GPR26	MECOM
	RGAG4		CTD-2369P2.8	SDSL	MEI1
	SYT13		ADORA2A-AS1	LMLN	METTL7A
	RP1-122O8.7		BMP7	NPPC	METTL7B
	FOXJ1		GSPT2	ADRB1	MGAT4A
	MT1F		PDE3B	ZNF579	MIR25
	C9orf106		PPM1L	PPP1R14C	MIR4458HG
	AC025165.8		LDLRAD2	CDR1-AS	MIR548XHG
	RHBG		TRPS1	BMPR1B	MOGAT2
	STK32A		CDR1	ATP10A	MR1
	TMEM171		LIX1L	PRKAG2-AS1	MRAS
	BFAR		AGPAT4	TENM2	MT-TG
	TMTC1		CDR1-AS	PYGO1	MUC1
	ZC3H12C		ACTL8	PDE6B	MUC13
	PARK2		GAREM1	LTN1	MUC5B
	CYYR1		ENTPD2	FREM1	NAALAD2
	ARHGEF25		RP3-323A16.1	HRK	NAV2-AS1
	APOC1		TMSB15A	OAT	NAV2-AS2
	GAGE1		MAST1	EPHA3	NDRG1
			MAGEA4	STARD4-AS1	NDUFA4L2
			TMSB4X	DDIT4	NEFL
			EFCC1	CES3	NEURL3
			KLKP1	DGCR9	NFASC
			CYP11A1	PITPNC1	NFATC4
			CDH26	CTD-2531D15.5	NHLRC4
			ARAP3	GPR27	NKILA
			NKILA	ARHGAP20	NKX2-1
			PAQR6	PCCA	NKX2-1-AS1
			IFI6	RPS6KA3	NKX3-1
			C3orf52	TNIK	NLGN4Y
			MAF	PHKG1	NMNAT2
			GS1-358P8.4	LSM11	NNMT
			TMPRSS13	MCTP1	NOV
			LINC01133	TMEM59L	NOX5
			RP11-347C12.10	PYROXD2	NPPC
			LRRC26	CA11	NR2F1
			TMCC2	SEMA6B	NR2F1-AS1
			SLPI	SH3BGRL2	NR2F2-AS1
			ADCY1	AC010091.1	NR3C2
			PEAK1	PTRH1	NRXN3
			TUBB4A	RP11-671C19.2	NXN
			C1orf167	CCDC24	OAS1
			CABP4	DISC1	OGDHL
			SLC51A	PAM	OSBPL10
			RP11-66B24.4	RP11-442H21.2	P2RX7
			ACSF2	GATA3	PAQR8
			TRIM29	RAET1E	PARM1
			CNTN3	LIF	PCDH7
			SH3BGRL	TBX2	PCED1B
			GADD45G	TMSB4X	PCOLCE
			LIF	PNPLA3	PCP2
			APBB1	TRIM2	PCSK9
			TMEM45A	ZNF772	PDE10A
			PRKAG2-AS1	MR1	PDE1A
			AMOT	MYRF	PDE6B
			AGXT	HPSE	PDZD2
			DIXDC1	STUM	PEAK1
			NKX2-1-AS1	TMCC3	PELI2
			UST	CLEC11A	PGBD5
			VWA2	PGM1	PGM1
			TLN2	SYDE2	PITPNC1
			MAN2A1	SLC13A3	PKIB
			SLC26A10	RALGPS2	PKNOX2
			CXADR	NUDT11	PLA2G3
			SRPX	NR2F1-AS1	PLCH1
			NOX5	ZNF365	PLD1
			HMX1	CROCC2	PLEKHA2
			C1RL	MYBPC1	PLOD2
			SP8	DENND6B	PLXDC2
			CPT1C	TNFRSF10C	PNPLA3
			PPL	NPTX2	POU3F2
			PRDM16	MAP2	PPL
			GLDC	COLGALT2	PRDM11
			MAMLD1	ABAT	PRDM16
			LOX	H2AFJ	PRKAG2-AS1
			GPR27	RP11-115H13.1	PRKY
			RP5-1120P11.1	SP8	PRSS23
			ARPIN	TLN2	PSPN
			PTCH2	WT1	PTK6
			TLR3	NKILA	PTPN21
			HYLS1	TNC	PTPRG-AS1
			MCC	RP1-29C18.9	PURA
			FBN1	PELI2	RAB37
			WNK3	RP11-796E2.4	RAB6C-AS1
			ZNF365	RP11-573D15.1	RAET1E
			TFPI	RP11-126O1.5	RALYL
			PDZD4	WNT5A	RANBP3L
			S100P	ST8SIA4	RAP2A
			ZFY	ZNF714	RAP2B
			PELI2	RP11-158I9.8	RBM24
			ST7-AS2	RP11-120K24.3	RBP3
			GGT1	RAP2A	RBPMS
			MAP7D3	RAB36	RCOR2
			FAM3C2	RP11-22C11.2	REPS2
			CDH12	TSPOAP1	RGAG4
			RP11-798M19.3	PCSK9	RGL3
			PCLO	ZSCAN18	RHBG
			ST5	SCART1	RHOBTB1
			RASSF2	MAJIN	RIMBP2
			LTBP2	PRDM11	RND3
			C1R	GBA3	RNF112
			KCNH2	SYNPO2L	RNF182
			S100A14	NNT-AS1	ROBO1
			DTX4	ADORA1	RP1-122O8.7
			TMCC3	MEI1	RP1-63G5.8
			CA11	AGXT	RP11-1072A3.3
			KIF3C	ZPLD1	RP11-108P20.3
			PDE1A	RP11-16F15.2	RP11-109E12.5
			BCHE	BARX2	RP11-115H13.1
			CYYR1	ALDH2	RP11-1191J2.2
			LEF1	RP11-61J19.5	RP11-119F19.4
			ST7-AS1	FRMD4B	RP11-11N9.4
			HSPA12B	MGAT4A	RP11-124N14.3
			ZBTB47	PRSS12	RP11-126O1.5
			CRISPLD1	GSPT2	RP11-16F15.2
			RP11-309L24.4	TMCC2	RP11-178L8.7
			PRSS23	TM4SF1	RP11-206L10.2
			TSPAN5	WNT9A	RP11-214N9.1
			CACNB1	DTX4	RP11-218E20.5
			PEG3	TRIM7	RP11-24J19.1
			NLGN1	SNAI2	RP11-254F7.4
			PDIA2	DNAJC3-AS1	RP11-264I13.2
			IL17RD	RP11-455F5.3	RP11-274B21.2
			HPCAL4	RP11-758H9.2	RP11-283G6.3
			NR2F1	ARHGDIG	RP11-284F21.9
			COLGALT2	DIO3	RP11-324O2.3
			CD33	PIK3IP1	RP11-353N14.5
			BARX2	RP11-588K22.2	RP11-398J5.1
			ARHGEF26	C1orf106	RP11-420A23.1
			METTL7B	CAMKV	RP11-42O4.2
			RTN1	PLD1	RP11-456H18.2
			ARSD-AS1	MCF2L-AS1	RP11-462G12.1
			KAT2B	CNKSR2	RP11-477I4.4
			EFNB3	LINC01133	RP11-492A10.1
			EGF	HPN-AS1	RP11-505K9.1
			NCAM2	LOXL1	RP11-510N19.5
			HPN-AS1	ADGRL2	RP11-51J9.5
			RASL11A	PDE1A	RP11-566K11.4
			TLE2	TMSB15A	RP11-56N19.5
			PLCH1	KMT2E-AS1	RP11-572N21.1
			GCNT2	SFTPA2	RP11-66N11.8
			SERPINI1	KCNK13	RP11-696N14.1
			TRIM38	RP1-39G22.7	RP11-797H7.1
			PSPN	DRAIC	RP11-93B14.9
			NNMT	CP	RP3-323A16.1
			LINC00930	RP5-908M14.9	RP4-794I6.4
			AC144449.1	MIR4435-2HG	RP5-908M14.9
			AC115617.2	CACNB1	RPH3AL
			FXYD5	RP11-566K11.4	RPS4Y1
			ZNF726	CASP8	RPS4Y2
			C16orf89	SLC26A10	RTN1
			MC1R	CDH12	S100A14
			ARHGEF3	DGCR11	S100A16
			SAGE1	TSPAN8	S100A2
			SOX9	LINC00632	S100P
			UNC5A	SP140L	SAGE1
			RP11-1275H24.1	SOD3	SAMD4A
			PHLDA3	UNC5A	SCAMP5
			SPARC	PCDH7	SCIN
			N4BP3	C5orf38	SDC2
			AC125232.1	AASS	SEMA3E
			MCAM	INPP4B	SEMA6B
			GMPR	ADORA2A	SEPSECS-AS1
			DZIP1L	AK7	SFN
			SSR4P1	PRSS23	SFTPA2
			CROCC2	PTGES	SH2D6
			SYDE2	LINC00959	SH3BGRL
			HERC5	ARHGEF26	SH3BGRL2
			IRS1	ID2	SHC4
			RP11-115H13.1	SLC4A11	SIPA1L2
			CTD-2587H24.5	NOX5	SIRPA
			SFTPA2	TRPM8	SLC11A1
			UTY	STK32A	SLC13A3
			CARD6	CCDC74A	SLC16A3
			MMRN2	NLGN4Y	SLC17A4
			NR3C1	APOD	SLC1A4
			ZNF714	FAM49A	SLC22A15
			KALRN	RP11-40A7.2	SLC26A10
			TRPM8	HIST1H2BJ	SLC2A3
			WNT6	RGS2	SLC30A3
			RP11-159D12.2	ESPN	SLC38A4
			DGCR11	CDK17	SLC7A11
			ZNF93	RANBP3L	SLC7A11-AS1
			CYP2S1	CTD-2561J22.5	SLC9A9
			MROH6	LMF1-AS1	SLCO3A1
			CT45A10	SLC1A4	SLITRK6
			INPP4B	AMIGO2	SMIM1
			PLEKHA2	MAP7D2	SNCA
			LAMB3	GCA	SNCG
			CYP2J2	TFF2	SNHG3
			SPRED3	SORBS2	SOX5
			PITPNC1	FAM84A	SOX9
			GPR156	PDZRN3	SP100
			SDC2	CTAG2	SP140L
			NPR3	LYPD6B	SP8
			RP11-599B13.9	TFPI	SPOCK2
			RP11-126O1.5	GAD1	SPTLC3
			MAP1LC3A	AC007563.5	SRPX
			BRDT	XXbac-B135H6.18	SSFA2
			BDKRB2	OSBPL10	SSTR1
			GOLGA2P5	PLCL2	ST6GALNAC2
			TMEM173	RP4-669K10.8	ST8SIA4
			CCDC102A	PPARG	STK32A
			PRDM11	CRISPLD1	STOM
			GPR26	AC000095.9	SUGCT
			KLK15	RP11-492A10.1	SULF2
			KSR2	BASP1	SULT2B1
			RP11-16F15.2	PSPN	SYCE2
			PDE10A	CTB-113I20.2	SYDE2
			KATNAL2	TMEM231	SYNE1
			PLA2G3	HTR5A-AS1	TACR2
			MIR548XHG	TFF3	TBX2
			TSPAN8	EFNB3	TCERG1L
			TRDN	C1QTNF9B-AS1	TENM2
			SOX11	FZD8	TFAP2A
			P2RX7	KLK15	TFF1
			ALS2CL	GMPR	TFF2
			LYPD6B	PPP1R15A	TFF3
			C3orf18	PDZD2	TFPI
			CCDC74A	RP11-849N15.3	TGFA
			FA2H	TRIM58	TGFBR2
			TFAP2A	TMTC1	TIMP1
			HGF	TIMP1	TINAGL1
			SH3BGRL2	CAPN5	TLE2
			LINC00632	ZNF844	TLL1
			LPL	KATNAL2	TLN2
			ADRB1	ARSD-AS1	TM4SF1
			C3orf80	ZNF726	TMCC2
			HOXC9	MEGF6	TMCC3
			S100A16	SCD5	TMEFF2
			RANBP3L	LINC01341	TMEM200C
			RARRES2	ACTA2	TMEM210
			MUC13	LINC00930	TMEM229B
			HS6ST2	TRABD2B	TMEM266
			ZDHHC15	SCNN1G	TMEM59L
			ENTPD7	CA9	TMPRSS13
			CHRNA2	PCED1B	TMPRSS2
			ST8SIA4	DGKB	TMSB15A
			RP11-115D19.1	PCP2	TMSB4X
			DAAM2	SUSD2	TMTC1
			GSTA1	PEAK1	TNC
			ZNF579	ZC3H12C	TNFRSF10C
			DGCR9	RPS4Y2	TNFRSF11B
			DNM3	IFIH1	TNFRSF19
			MGAT4A	RP3-467N11.1	TNIK
			RP11-505K9.1	RP11-502I4.3	TNNT1
			EIF4E3	RP11-872J21.3	TPRXL
			SEMA6B	DZIP1L	TRABD2B
			C5orf38	ZNF253	TRANK1
			APOC1	CMPK2	TRDN
			COLCA2	AGT	TRIM2
			SYT13	TFF1	TRIM29
			OAS1	HSD17B7P2	TRIM38
			TRANK1	PLCH1	TRIM54
			FGF9	SHC2	TRPM5
			SLC16A1-AS1	RP11-510N19.5	TRPM8
			PLK2	ITGB7	TRPV3
			PREX2	ZNF610	TSC22D3
			RP11-492A10.1	KIF28P	TSLP
			FAM184A	ZNF135	TSPAN7
			AMIGO1	TOB1-AS1	TSPAN8
			TIMP1	S100P	TSPOAP1
			ARHGEF25	TSLP	TTTY15
			RP5-908M14.9	RP11-634H22.1	TXLNGY
			CAPN5	RP11-505K9.1	UGT2B15
			PNPLA3	ENTPD7	UGT2B17
			EFCAB7	CTA-29F11.1	UGT8
			SUSD4	SOX5	UNC5A
			PLA2G4D	SEMA7A	USP9Y
			FAM222A-AS1	ADAP2	UST
			PCP2	FAM46A	UTY
			NLGN4Y	ARG1	VCY
			COL26A1	RAB6C-AS1	VIM
			PCDH9	UTY	VIM-AS1
			FRMD4B	CD163L1	VWA2
			MTSS1	VWA2	XAGE3
			SNCA	AC012146.7	XXbac-B135H6.18
			TRPV3	ERO1B	ZBTB8B
			PCED1B	LINGO1	ZC3H12C
			SLC13A3	BCHE	ZDHHC15
			ITGB8	TAS1R3	ZDHHC8
			HTR3A	FER1L4	ZFY
			SGK1	C3orf18	ZNF135
			AMIGO2	NFASC	ZNF253
			HRH1	LUZP2	ZNF365
			IGSF9B	CASP10	ZNF454
			PRLR	DDR2	ZNF488
			CTD-3193O13.14	NOV	ZNF579
			AC011298.2	RP11-284F21.10	ZNF610
			C6orf226	DLG2	ZNF629
			ADAM12	PARM1	ZNF648
			SYNE1	FAM129A	ZNF671
			PPARGC1A	C1QTNF9B	ZNF714
			RPL10L	SUGCT	ZNF726
			RPS4Y2	HIST1H2BC	ZNF728
			ERFE	ZNF671	ZNF737
			EBF4	SSTR1	ZNF772
			RGAG4	ADCY1	ZSCAN18
			TP73	CNBD2
			CERK	EVA1B
			GXYLT2	WFIKKN1
			MCIDAS	IRX2
			RP11-386M24.6	SPOCK2
			ZNF695	CRYM
			RP11-519G16.5	HTR5A
			NEGR1	TMEM200C
			RP11-324O2.3	PGC
			MRAS	RIN1
			ITGB4	ADAM23
			RNF182	DUSP15
			RP11-476H24.1	LINC01560
			OSBPL6	HUNK
			RAET1E	EIF4E3
			TSPOAP1	CTB-119C2.1
			C1QTNF9B-AS1	EEF1E1
			AC000095.9	SLC4A3
			DDR2	SDC2
			CA8	ARHGEF25
			NEURL3	WT1-AS
			ALDH2	TFAP2A
			MECOM	GABRB2
			DLEU2_5	MPZ
			ZNF253	TMED7
			ADAMTS15	COL17A1
			MAN1A1	APOC1
			ENO2	IFI44L
			FREM1	ADGRB1
			ZNF671	OSBPL7
			AC025165.8	SATB2
			GCNT3	TRIM29
			FAR2P4	ABCG1
			IRX2	GOLGA2P5
			ADORA2A	SLC7A11-AS1
			TFF3	HECW1
			SLC17A4	CORIN
			CTD-2540B15.7	RP11-11N9.4
			RAB6C-AS1	ADAMTS15
			STK32A	RP11-104N10.2
			RP11-566K11.4	P3H2
			ZNF620	TCERG1L
			PLCG2	AF131217.1
			TCERG1L	CD24
			CACNB2	SNHG22
			PLCD1	NAALADL2
			TCAP	RP11-266L9.8
			RP11-283G6.3	CTC-203F4.2
			KDELR3	LINC01144
			KCNQ2	AKR1C3
			CES3	FAM83E
			LINC00959	AC025165.8
			TMEM200C	CYP2S1
			DQX1	CCM2L
			RP11-521B24.4	CCNB3
			ZSCAN18	CPAMD8
			CMPK2	FAM3C2
			TMEM266	LA16c-390E6.4
			AL133493.2	LEF1-AS1
			FAM46A	AC115617.2
			PCOLCE	RP11-24J19.1
			RP11-1191J2.2	CDK6
			SLC38A4	TGFBR2
			NAP1L2	C1S
			OSBPL10	LINC00896
			FRMD6	P2RX7
			CTD-2561J22.5	APCDD1
			RNF217	SPRED1
			EMID1	S100A14
			HR	PLA2G3
			NOV	PAQR8
			ILDR2	RP11-744K17.8
			ISX	RP11-283G6.3
			SIRPA	ARHGEF28
			FOXN4	AGR2
			PXYLP1	FAR2P4
			EPS8	NAALAD2
			BCL2L14	RP11-301O19.1
			TFCP2L1	MRAS
			RP13-554M15.7	RP4-740C4.5
			RP5-1033H22.2	RYR2
			DNAAF3	ILDR2
			RP11-24J19.1	RP11-324O2.3
			MYB-AS1	MUC3A
			ZNF610	RP11-245D16.4
			ETNPPL	NNMT
			SULF2	PKI55
			ULBP3	RP4-665J23.1
			NLRC5	RP11-778D9.12
			PGM1	C3orf80
			ZNF728	KCND2
			C1QTNF9B	CPT1C
			TGM3	GPR156
			PRR16	RP11-380N8.7
			AGT	GGACT
			ZNF502	RP11-98I9.4
			RP11-185E8.2	ISG20
			TRABD2B	THSD4
			KLHL1	LONRF2
			VCY	CTC-526N19.1
			RP4-584D14.7	SSUH2
			FAM129A	NXF2B
			RP11-353N14.5	ITGB8
			NEFL	IGFBP3
			TMEM210	UGT2B15
			CHN2	RASGRF1
			SP140L	GC
			MOGAT2	OR51B4
			CLIP2	L1CAM
			LINC00885	PAQR9-AS1
			NTN1	AHR
			BEGAIN	EMID1
			KCNMB4	ZNF648
			SLC2A4	ADRA2A
			DLX1	CTD-2369P2.8
			AFAP1L2	TNFRSF11B
			FAM149A	GNG7
			CCDC141	C22orf34
			XAGE3	EGR1
			FSD1	RP13-270P17.3
			LINC01341	NR2F2-AS1
			RP11-79P5.9	AMHR2
			CCNB3	HOPX
			IL27RA	KCNMB4
			SLC30A3	SYT17
			KIF21B	CTD-2373N4.3
			KCNK13	RP11-93B14.9
			SPOCK1	FMO1
			TMEM59L	SELL
			CD24	FLJ36000
			AZGP1	AC104389.28
			CLEC7A	CRIP2
			ADAMTS7	MIR4697HG
			ZNF454	RBP3
			KCNK9	RP1-63G5.8
			UPK3A	LRRC10B
			CRYM	CTD-2201E18.3
			ACTA2	SLC2A13
			CTC-329D1.2	ATOH1
			DDX58	MAGI2
			RP11-476K15.1	CHRM1
			ERG	LINC00511
			XXbac-B135H6.18	METTL7B
			ADRA2A	SIRPA
			ANKRD18A	GATA5
			RHBG	RP11-42O4.2
			HLA-DQB1	CTC-329D1.2
			LINC01124	RAG1
			AC007563.5	IKZF2
			IL36RN	SH3GL3
			CTB-92J24.3	GPR137C
			GBA3	CTB-92J24.3
			TMEM255B	AC004549.6
			CDH19	NLGN3
			VCX	AC007405.6
			TACR2	SIK1
			RIMBP2	AIM1
			DMGDH	FA2H
			FGD5P1	TMEM210
			SAMD15	NR4A2
			MX1	LA16c-380H5.3
			IPCEF1	MADCAM1
			RP11-344B2.2	CTD-3193O13.14
			ABCG2	TGFA
			IGFBP3	FSD1
			TMEM229B	MOGAT2
			TGM6	RP11-353N14.5
			GC	ZNF737
			TOX2	ATAD3C
			RP11-519G16.3	TMEM266
			CD200	ENHO
			PLXDC2	HGF
			AC007405.6	AC106782.20
			MAFIP	AHNAK2
			RBM43	RP1-102E24.8
			ODF3L2	MT1F
			NKX2-8	TMEFF2
			KCNIP3	SIX2
			RP11-206M11.7	TINAGL1
			ANKRD2	RP11-342D11.2
			CYP26B1	IFIT3
			TFF1	SDR9C7
			NAV2-AS1	DLX1
			NINL	AC142472.6
			CORIN	NHLRC4
			FBXO15	PROC
			CYP3A5	DPYD
			EBF3	IL1R2
			CECR1	ITGB4
			CTC-203F4.2	FBN1
			IFIT3	CDH19
			C1orf106	FOS
			AC005076.5	RP11-214N9.1
			SLC7A11-AS1	TRDN
			FHL2	RP11-837J7.3
			KIF28P	TBX19
			FAM20C	ADAMTS7
			KCNQ1	AMOTL1
			RP1-63G5.8	GJB2
			CTA-989H11.1	VCY
			ITGA7	MUC1
			AC096574.4	STAC3
			RP11-599B13.3	RP11-573D15.2
			FGF21	MAK
			PTK6	COL27A1
			CAMK2B	TMEM229B
			CNTNAP3	GFI1
			LINC01239	FST
			KRT19	OSMR
			AKR1C3	ABCG2
			ADAM23	PIK3R5
			CTD-2396E7.10	CT45A10
			CLN8	PTK6
			ZNF648	RNF182
			FLJ36000	ORAI3
			RP11-554D14.4	RASSF1-AS1
			RP11-56N19.5	RELB
			VPREB3	RP11-563N4.1
			HTR2C	LINC00648
			LIPH	RP11-629B11.5
			RP11-696N14.1	INHBE
			CTD-2650P22.2	PLEKHA2
			STAG3L1	COLCA2
			IFIT2	LINC01137
			HAPLN3	TAB3-AS2
			SPRY3	TACR2
			TNFRSF11B	RP11-51J9.5
			CPEB2	KCNQ2
			TBX2	CTD-3214H19.6
			RP11-356I2.4	ATOH7
			RP5-837M10.4	ANKRD18A
			AC072062.1	GPR143
			RBP3	KIF12
			PIK3CD-AS2	RP11-696N14.1
			GAD1	RP11-398J5.1
			IGFLR1	LINC01239
			ZNF835	CTD-2516F10.2
			CTD-2206N4.4	FLJ38576
			ANK2	ALPK2
			FUT3	FXYD5
			LUZP2	ATP2A1-AS1
			RP11-206L10.2	DQX1
			RP11-572N21.1	HERC5
			LINC00957	FGF21
			FER1L4	RP11-204E9.3
			CTAG2	NKX2-1
			SYNPO	SLITRK6
			FEZF1-AS1	KCNK9
			ZNF737	CLDND2
			RASSF8-AS1	FKBP9P1
			KIRREL	RP11-567M16.6
			ARG1	RP11-477I4.4
			SEPSECS-AS1	HAP1
			UBTFL9	DNM3
			RP11-218E20.5	HLA-DQB1
			CTD-2666L21.1	RORA
			PHC1P1	PACRG
			IFI44L	RP4-794I6.4
			PXDN	SYNE1
			CLDND2	CCDC146
			RNF112	RP11-686O6.2
			RP11-214N9.1	MAP1A
			RP11-274B21.2	RP11-22N19.2
			DDO	RP11-83N9.5
			ASIC3	MAATS1
			RP11-93B14.9	ARAP3
			MADCAM1	ETS1
			RP11-403I13.8	SEPSECS-AS1
			RP4-794I6.4	ZBTB7C
			RP11-20I20.4	ZDHHC15
			SSTR1	LYRM9
			VCX3A	RP4-561L24.3
			PDGFA	RP11-798M19.6
			NAALAD2	CLEC7A
			ATOH1	CTD-2203K17.1
			RP11-334E6.3	VPS37D
			EGR1	CILP2
			SEPT10P1	TMEM198
			TPRXL	RPH3AL
			RP11-386M24.3	RP11-274B21.2
			RPH3AL	RP11-1151B14.4
			ULK4	SCAMP5
			SCAMP5	FBXO15
			DYRK3	SLC11A1
			MCTP1	A4GALT
			SERPINB5	CYP26B1
			NAV2-AS2	AC133785.1
			CILP2	ANKRD2
			RP11-54O7.17	ZNF334
			TRPM5	SULF2
			FFAR2	RP11-417L19.6
			RP11-178L8.7	RP11-670E13.6
			KNDC1	AC006277.3
			SUGCT	MUC5B
			LINGO1	TRPM5
			CTD-2527I21.15	CACNA1I
			FOXJ1	HAPLN3
			SOX5	TRIM38
			RP11-186B7.7	CA8
			RP11-443B7.2	PCAT6
			SH2D6	ZNF454
			RP11-266J6.2	FUT3
			HCN2	SMG1P7
			AIM1	RP3-512B11.3
			TTC23L	RP11-277B15.3
			CTD-3214H19.6	AC062017.1
			RP11-254F7.4	SLC17A4
			RP11-657O9.1	ARF4-AS1
			IFIT1	ERAP2
			IGSF10	RP11-66N11.8
			DLG2	BCAS1
			GCSAM	RP11-485F13.1
			GNMT	COL13A1
			MIF-AS1	ZIM2
			RP11-108P20.3	SCNN1B
			CNTN5	DYNC1I1
			ZNF135	HIST1H2BE
			LINC00887	POU3F2
			RP11-390P2.4	CTD-3001H11.2
			POU3F2	AKR1C1
			PGBD5	FAM218A
			FAM83E	SHC4
			COL27A1	RNF112
			ITGA11	RP11-178L8.7
			EEF1A1P16	FEZF1-AS1
			PTPRG-AS1	RP11-293M10.6
			ZBTB8B	SAGE1
			SLC11A1	AC125232.1
			DPYD	FAM50B
			RP11-66N11.8	SPTBN4
			RP11-462G12.1	RP11-456H18.2
			RP11-51J9.5	PGBD5
			PARM1	RP11-767N6.7
			CFAP53	MIR548XHG
			PLXDC1	SCIN
			RP11-214F16.8	COL16A1
			RP11-797H7.1	RP11-108P20.3
			HLA-B	RP11-27K13.3
			RCOR2	SRPX
			RP11-284F21.9	BRDT
			FAM177B	RIMS4
			SYDE1	ASIC3
			ADGRB1	RP11-206L10.2
			C19orf38	IL36RN
			NR2F1-AS1	MIR25
			ADCY5	ACTA2-AS1
			KIF25	CRABP2
			SERPINE2	TMEM216
			HES2	HS3ST3B1
			HOPX	RP11-755O11.2
			TGFBR2	PKIA
			APOBEC3H	ZNF501
			ACTA2-AS1	TSPAN7
			LA16c-380H5.5	YY2
			RP11-247A12.1	TEKT4P2
			ARF4-AS1	HIST2H2BF
			RP11-410L14.2	DCAF4L1
			RAB37	ZNF728
			RP11-299G20.5	BNIPL
			RP1-122O8.7	PROS1
			GS1-124K5.2	SRRM3
			BCAN	RP11-572N21.1
			CXorf58	AC093162.5
			GS1-257G1.1	CTD-2260A17.1
			AC005355.2	RP11-299H21.1
			NR2F2-AS1	RP11-109E12.5
			CT45A1	GXYLT2
			RP11-398J5.1	RP11-264I13.2
			GJB2	RTN1
			AC012358.8	ZBTB32
			CCM2L	CTD-2553L13.10
			SLITRK6	GRIN2D
			EPHA7	DERL3
			RBMS2P1	RP11-104H15.9
			MSI1	KIF26A
			TMTC1	KCNMA1-AS1
			CTC-498J12.1	RHBG
			SLC2A3	RAB37
			ELN	NEURL3
			RP1-118J21.5	RPLP1P6
			DLEU2_6	HIST4H4
			RP11-541M12.6	RP11-254F7.4
			AC156455.1	AK5
			GIMAP2	RP11-342I1.2
			CTC-338M12.5	AC006538.1
			AC093162.5	LINC00893
			AC092835.2	PCOLCE
			RP11-284F21.7	S100A16
			RP11-456H18.2	XX-C00717C00720L.1
			RP11-264I13.2	PLEKHG6
			ESR1	RP11-44N11.2
			IL1R2	RP11-341G23.4
			LGALS1	ACVR2B-AS1
			RP4-616B8.4	RP11-31H5.3
			STAT6	GALNT14
			AL022476.2	ADCY5
			RP11-119F19.4	CTD-2302E22.6
			PSAT1P3	CAPG
			USP41	PCDHGC3
			PCGF2	DNAH6
			ZC3H12C	MECOM
			SHC4	RCOR2
			RP11-613C6.2	LIPH
			RP11-174G6.5	CERK
			HIST1H4E	LMLN-AS1
			BRSK1	TCAF1P1
			MIR25	OPTN
			RP11-552M11.8	RP11-399J13.2
			ZNF843	SPIC
			SLC22A15	LL09NC01-139C3.1
			KCNK15-AS1	PDGFC
			SLC9A9	HOXB3
			CTD-2260A17.1	RP11-119B16.2
			RNF2P1	RP13-49I15.6
			CTD-2373N4.3	CTC-338M12.5
			DNAH6	TRANK1
			CCK	RP11-420A23.1
			MTAPP2	B4GALNT3
			TGFA	CYP2E1
			TINAGL1	LINC01297
			MUC1	TPRXL
			INHBE	RP11-16N11.2
			AC005954.4	MICALCL
			RP11-477I4.4	CTD-2291D10.4
			FEZ1	SLC22A15
			PRKG2	CTD-2006M22.2
			RP11-109E12.5	RP1-206D15.6
			RARRES3	DDX11L2
			LINC00896	RP11-279F6.2
			RP11-278A23.1	C16orf89
			CCDC162P	DCDC2B
			TTC41P	LINC00672
			B4GALNT3	SNCA
			ZNF257	PTX4
			TENM2	NDUFA6
			RP11-114H24.4	CYYR1
			ADRA2C	AC025918.2
			FGF22	RP11-449P15.1
			ARHGAP20	TMPOP2
			CTD-3001H11.2	FOXJ1
			TMEFF2	RINL
			HIST1H2AK	ITGA11
			HAP1	CLDN14
			DZANK1	RP11-694I15.7
			CACNA1I	CHN2
			NMD3P1	NAV2-AS1
			SIDT1	TRPV3
			AC093375.1	IFT57
			DUXAP9	LOXL2
			TFF2	NEFL
			RP11-141O11.2	LGALS1
			AF131215.9	ZNHIT3
			GRIN3A	RP11-419I17.1
			RN7SL2	SLC9A9
			PRPF8	RP1-86C11.7
			NBEAP1	KBTBD11
			AC104389.28	FAM189B
			RPS3AP5	OAS1
			RP11-250B2.6	TMEM171
			MT-TG	TRABD2A
			LSM14A	SUGT1P2
			SYK	S100A2
			CD164L2	RP13-923O23.7
			AHRR	FAM131C
			RP11-510N19.5	MIOX
			RUNX2	RP11-560J1.2
			AC093724.2	ZNF114
			RP11-817O13.9	CTC-498J12.1
			S100A2	HTR2C
			RP11-496H1.1	HOXB6
			CCER2	DAPK1
			RP11-632F7.3	HCLS1
			PUF60	CYP3A5
			BFAR	RP11-797H7.1
			SMIM1	RP11-996F15.2
			RP11-11N9.4	KRT80
			ST6GALNAC2	SMIM1
			HIST4H4	FAM198A
			RP11-48B3.3	NACAP1
			RP11-420A23.1	ZNF665
			MUC5B	CASC8
			NHLRC4	TMEM163
			HCLS1	ADRA2C
			PRPH	CTD-2647L4.5
			DOCK11	AC093724.2
			CASP10	TMEM74
			SAMD5	VWCE
			CTB-152G17.6	SMG1P2
			KIF26A	CPEB2
			SCIN	PARK2
			RP11-288E14.2	CCER2
				PROZ
				TTR
				RP11-284F21.9
				BRSK1
				IFI44
				AP004372.1
				RP5-1139B12.2
				NKX2-1-AS1
				CDK7
				CTD-2529P6.3
				ELN
				AC091177.1
				APOBEC3H
				SSC5D
				FGF9
				GTF2IP6
				MUC13
				CTD-2245F17.3
				ST6GALNAC2
				SLC30A3
				PTPRG-AS1
				DMGDH
				CTC-459F4.9
				RP11-119F19.4
				SCOC-AS1
				RP11-585P4.5
				AC093375.1
				RP11-455F5.6
				RGAG4
				ZBTB8B
				APOL3
				RP11-109A6.5
				NUS1P2
				MT-TG
				SLC38A4
				ADAMTSL4-AS1
				TSPAN32
				RNF152
				RP11-1191J2.2
				RP11-56N19.5
				CNTD2
				RP11-462G12.1
				RP1-122O8.7
				NAV2-AS2
				RP11-54D18.4
				IL32
				SH2D6
				CBWD3
				RP11-218E20.5
				RIMBP2
				SLC2A3

## Sheet: PANTHER results
Table S4 related to Figure 5. Top changed genes and results of PANTHER pathway analysis based on RNA-seq analysis.
PANTHER pathway analysis filtered resutls (FDR<0.05, gene input column C>10)
Correction:	FDR
Test Type:	FISHER
Annotation Version and Release Date:	GO Ontology database Released 2019-01-01
GO biological process complete	Homo sapiens - REFLIST (20996)
Reference List:	Homo sapiens (all genes in database)
Analysis Type:	PANTHER Overrepresentation Test (Released 20181113)
Analyzed List:	Client Text Box Input (Homo sapiens)	Client Text Box Input (139)	Client Text Box Input (expected)	Client Text Box Input (over/under)	Client Text Box Input (fold Enrichment)	Client Text Box Input (raw P-value)	Client Text Box Input (FDR)	log P	negative log FDR
regulation of neurotransmitter levels (GO:0001505)	349	10	2.31	+	4.33	8.81e-06	0.0154	5.05502	1.81248
negative regulation of transport (GO:0051051)	472	13	3.12	+	4.16	7.08e-06	0.016	5.14997	1.79588
regulation of cell morphogenesis (GO:0022604)	483	13	3.2	+	4.07	1.07e-05	0.0168	4.97062	1.77469
regulation of neuron projection development (GO:0010975)	483	13	3.2	+	4.07	2.53e-05	0.02	4.59688	1.69897
regulation of anatomical structure size (GO:0090066)	506	14	3.35	+	4.18	2.71e-05	0.0204	4.56703	1.69037
regulation of neuron differentiation (GO:0045664)	643	14	4.26	+	3.29	1.44e-05	0.0206	4.84164	1.68613
regulation of plasma membrane bounded cell projection organization (GO:0120035)	649	17	4.3	+	3.96	2.49e-05	0.0207	4.6038	1.68403
regulation of cell projection organization (GO:0031344)	658	17	4.36	+	3.9	2e-05	0.0211	4.69897	1.67572
regulation of cytokine production (GO:0001817)	676	15	4.48	+	3.35	2.48e-05	0.0217	4.60555	1.66354
regulation of neurogenesis (GO:0050767)	796	16	5.27	+	3.04	1.8e-05	0.0219	4.74473	1.65956
regulation of cell migration (GO:0030334)	824	18	5.46	+	3.3	1.96e-05	0.0221	4.70774	1.65561
regulation of cell motility (GO:2000145)	885	18	5.86	+	3.07	1.69e-05	0.0222	4.77211	1.65365
