# Supplementary material for: Loss of CHD1 Promotes Heterogeneous Mechanisms of Resistance to AR-Targeted Therapy via Chromatin Dysregulation
Source: Cancer Cell. 2020 Apr 13;37(4):584–598.e11. doi: 10.1016/j.ccell.2020.03.001 (PMC7292228; doi:10.1016/j.ccell.2020.03.001)
Supplement: Table S5. Results of the CRISPR-Based Functional Screening and the Sequences of Guide RNAs Targeting the Top 22 Candidate TFs, Related to Figure 6 [file mmc6.xlsx]

## Sheet: Integrated analysis results
Table S5 related to Figure 6. Results of the CRISPR based functional screening and the sequences of guide RNAs targeting the top 22 candidate TFs.
Gene name	ATAC_score	RNA_score	Combine score	If adjusted	Adjusted Combine score	Rank
SOX9	-0.0261554	13.923	-0.364162	Y	0.364162	1
MYBL1	0.0988905	3.25293	0.321683	N	0.321683	2
HOXB3	0.0578067	4.92435	0.284661	N	0.284661	3
POU3F2	0.0173375	9.67553	0.16775	N	0.16775	4
ERG	0.0424509	3.9448	0.16746	N	0.16746	5
BHLHE41	0.0166388	9.85696	0.164008	N	0.164008	6
RUNX2	0.0436419	3.63787	0.158764	N	0.158764	7
RFX2	0.0812044	1.64965	0.133959	N	0.133959	8
SNAI2	-0.0116773	10.2642	-0.119858	Y	0.119858	9
TBX2	-0.018636	6.28112	-0.117055	Y	0.117055	10
RFX5	0.0710326	1.43092	0.101642	N	0.101642	11
MAF_NFE2	0.00813828	12.31	0.100183	N	0.100183	12
HESX1	0.0485641	2.01399	0.0978077	N	0.0978077	13
NR3C1	-0.0119355	8.04461	-0.0960168	Y	0.0960168	14
PPARG_RXRA	-0.0142982	6.025	-0.0861468	Y	0.0861468	15
RELB	0.0163876	4.75089	0.0778558	N	0.0778558	16
NR2F1	-0.00902512	8.18802	-0.0738979	Y	0.0738979	17
ELK1	0.0718333	1.00543	0.0722233	N	0.0722233	18
FOS_JUN_VAR.2	0.0144011	4.66408	0.0671677	N	0.0671677	19
ETV3	0.0920113	0.63645	0.0585606	N	0.0585606	20
JUN_JUNB_VAR.2	0.0215293	2.18065	0.0469478	N	0.0469478	21
SRF	0.0379893	1.18886	0.0451639	N	0.0451639	22
PAX1	0.0127277	3.49309	0.044459	N	0.044459	23
HOXC13	0.0573805	0.764641	0.0438755	N	0.0438755	24
MYBL2	0.0766703	-0.553574	-0.0424427	N	0.0424427	25
MAFB	0.0102258	3.98902	0.0407907	N	0.0407907	26
ALX3	0.0366702	1.07737	0.0395073	N	0.0395073	27
HOXC12	0.0839675	0.454472	0.0381609	N	0.0381609	28
ELF3	0.0165956	2.12638	0.0352885	N	0.0352885	29
RFX1	0.0370273	0.911853	0.0337635	N	0.0337635	30
CLOCK	0.0235229	1.39134	0.0327284	N	0.0327284	31
BATF3	0.0150421	2.05653	0.0309346	N	0.0309346	32
RUNX1	0.0102477	3.01306	0.030877	N	0.030877	33
ELF1	0.0248616	1.13983	0.028338	N	0.028338	34
ERF	0.128068	0.207857	0.0266198	N	0.0266198	35
NKX3-2	0.0239092	1.11228	0.0265938	N	0.0265938	36
SOX8	0.0235852	1.08633	0.0256214	N	0.0256214	37
ARNT_HIF1A	0.0292411	0.835622	0.0244346	N	0.0244346	38
MYC	0.013568	1.29127	0.01752	N	0.01752	39
CEBPD	0.0363019	0.448258	0.0162726	N	0.0162726	40
HOXC9	0.00422797	3.59192	0.0151865	N	0.0151865	41
FOS_JUNB	0.00319561	4.66408	0.0149046	N	0.0149046	42
IRF3	0.0103674	1.29771	0.0134539	N	0.0134539	43
POU2F3	0.00725808	1.65383	0.0120036	N	0.0120036	44
GRHL1	0.0128538	0.91078	0.011707	N	0.011707	45
RORA	0.00300272	3.81309	0.0114497	N	0.0114497	46
ONECUT2	0.0115194	0.915021	0.0105405	N	0.0105405	47
FOXK2	0.0197137	0.508639	0.0100272	N	0.0100272	48
PPARG	0.00156857	6.025	0.00945062	N	0.00945062	49
GRHL2	0.0179292	0.513799	0.009212	N	0.009212	50
SP4	0.0121195	0.739811	0.00896615	N	0.00896615	51
CUX1	0.0970596	0.0923099	0.00895957	N	0.00895957	52
FOXK1	0.0178682	0.483758	0.00864389	N	0.00864389	53
NR3C2	0.00183923	4.49128	0.0082605	N	0.0082605	54
SIX1	0.0457793	0.168421	0.00771017	N	0.00771017	55
NPAS2	0.0168164	0.4571	0.00768677	N	0.00768677	56
ZFX	0.00688562	0.939099	0.00646628	N	0.00646628	57
IRF2	0.0111696	0.535366	0.00597985	N	0.00597985	58
MLX	0.0103495	0.572378	0.00592382	N	0.00592382	59
SOX11	-0.000790208	6.32489	-0.00499798	Y	0.00499798	161
ETS1	0.126311	-0.037752	-0.00476848	N	0.00476848	60
HSF4	0.00531512	0.836236	0.00444469	N	0.00444469	61
HINFP	0.00717438	0.605222	0.00434209	N	0.00434209	62
FOSL2_JUNB_VAR.2	0.00810782	0.461845	0.00374456	N	0.00374456	63
POU2F1	0.00884006	0.418233	0.0036972	N	0.0036972	64
TFAP4	0.0095967	0.303306	0.00291074	N	0.00291074	65
SP8	-0.000241419	10.6795	-0.00257822	Y	0.00257822	136
IRF5	0.00697208	0.362049	0.00252424	N	0.00252424	66
EGR1	0.000346548	7.07779	0.00245279	N	0.00245279	67
HSF1	0.00321047	0.722084	0.00231823	N	0.00231823	68
IRF1	0.00268599	0.735333	0.0019751	N	0.0019751	69
NFAT5	0.00869303	0.219913	0.00191171	N	0.00191171	70
E2F4	0.0085014	0.195153	0.00165907	N	0.00165907	71
STAT6	0.000863012	1.65911	0.00143183	N	0.00143183	72
BCL6	0.00430023	0.284021	0.00122135	N	0.00122135	73
MAFF	0.00135475	0.740696	0.00100346	N	0.00100346	74
RARB_VAR.2	0.00359462	0.257287	0.00092485	N	0.00092485	75
MAX_MYC	0.00257539	0.316467	0.000815026	N	0.000815026	76
USF1	0.00172386	0.233929	0.000403261	N	0.000403261	77
ARX	0.000559664	0.673434	0.000376897	N	0.000376897	78
KLF5	0.00617039	0.0505907	0.000312164	N	0.000312164	79
FOSL2_JUND_VAR.2	0.000559741	0.461845	0.000258514	N	0.000258514	80
E2F2	0.000446401	0.169398	7.56195e-05	N	7.56195e-05	81
CREB3	5.076e-05	1.24193	6.30406e-05	N	6.30406e-05	82
RARA_RXRA	0.000146146	0.304897	4.45593e-05	N	4.45593e-05	83
TCF7L2	-8.8536e-05	-0.115487	1.02247e-05	Y	-1.02247e-05	84
JUND_VAR.2	-3.94797e-05	-0.811773	3.20486e-05	Y	-3.20486e-05	85
ZNF282	-0.0142006	0.00631561	-8.96854e-05	N	-8.96854e-05	86
SMAD2_SMAD3_SMAD4	-0.00872612	0.0130997	-0.00011431	N	-0.00011431	87
NFIC	-0.00501764	-0.0238846	0.000119844	Y	-0.000119844	88
RREB1	0.00386155	-0.0452354	-0.000174679	N	-0.000174679	89
ZNF384	0.00139372	-0.177359	-0.000247189	N	-0.000247189	90
MXI1	-0.000790789	-0.432771	0.00034223	Y	-0.00034223	91
NFIC_TLX1	-0.014564	-0.0238846	0.000347855	Y	-0.000347855	92
KLF9	0.00190158	-0.194191	-0.000369269	N	-0.000369269	93
NFIA	0.000562023	-0.681301	-0.000382907	N	-0.000382907	94
SP3	-0.000838271	-0.477417	0.000400205	Y	-0.000400205	95
RARA	-0.00148555	0.304897	-0.000452938	N	-0.000452938	96
KLF13	-0.00546974	0.0842754	-0.000460965	N	-0.000460965	97
JDP2_VAR.2	0.0121766	-0.0406721	-0.000495249	N	-0.000495249	98
FOSL2_JUNB	-0.00123524	0.461845	-0.00057049	N	-0.00057049	99
GSC	0.000772251	-0.763206	-0.000589387	N	-0.000589387	100
CENPB	-0.00542668	0.117956	-0.000640107	N	-0.000640107	101
MZF1_VAR.2	-0.00211667	-0.303044	0.000641442	Y	-0.000641442	102
NFE2L2	-0.00162838	0.4285	-0.000697759	N	-0.000697759	103
E2F6	0.00103156	-0.689007	-0.000710755	N	-0.000710755	104
PAX9	0.00585111	-0.127015	-0.00074318	N	-0.00074318	105
USF2	-0.00176432	-0.469084	0.000827613	Y	-0.000827613	106
HIC2	-0.00107395	-0.825491	0.000886535	Y	-0.000886535	107
REST	-0.00718926	0.13012	-0.000935468	N	-0.000935468	108
NFATC3	-0.00795203	0.120325	-0.000956826	N	-0.000956826	109
ARID5A	0.0110289	-0.0870016	-0.000959528	N	-0.000959528	110
ELF4	0.0095768	-0.101347	-0.000970579	N	-0.000970579	111
ARID3B	0.00994891	-0.0990671	-0.00098561	N	-0.00098561	112
ZEB1	-0.00901588	-0.11202	0.00100996	Y	-0.00100996	113
ARNTL	0.0017857	-0.576	-0.00102856	N	-0.00102856	114
NR2F6_VAR.2	-0.00238772	0.460757	-0.00110016	N	-0.00110016	115
HLTF	0.00156482	-0.739713	-0.00115752	N	-0.00115752	116
ESRRA	-0.00232118	0.536465	-0.00124523	N	-0.00124523	117
NRL	-0.000960627	-1.36926	0.00131535	Y	-0.00131535	118
NR2C2	-0.00369755	-0.356878	0.00131958	Y	-0.00131958	119
RARA_RXRG	-0.00442741	0.304897	-0.0013499	N	-0.0013499	120
POU5F1B	0.0161592	-0.0860151	-0.00138994	N	-0.00138994	121
SREBF1	-0.0157785	0.0936687	-0.00147795	N	-0.00147795	122
IRF9	0.00143701	-1.16327	-0.00167164	N	-0.00167164	123
THAP1	-0.0289241	0.0591008	-0.00170944	N	-0.00170944	124
ZNF143	0.00299978	-0.573679	-0.00172091	N	-0.00172091	125
JDP2	-0.0432891	-0.0406721	0.00176066	Y	-0.00176066	126
SP1	0.00263317	-0.682699	-0.00179766	N	-0.00179766	127
MAX	-0.00577399	0.316467	-0.00182728	N	-0.00182728	128
STAT1_STAT2	0.00480139	-0.396212	-0.00190237	N	-0.00190237	129
ZNF263	-0.0107795	-0.180921	0.00195024	Y	-0.00195024	130
FOSL2_JUND	-0.00425339	0.461845	-0.00196441	N	-0.00196441	131
ATF7	-0.00563427	0.352546	-0.00198634	N	-0.00198634	132
TCF3	0.00101245	-2.10548	-0.0021317	N	-0.0021317	133
MNT	-0.0240006	0.0889274	-0.00213431	N	-0.00213431	134
RXRA	-0.00757008	-0.332602	0.00251783	Y	-0.00251783	135
PPARA_RXRA	-0.009784	0.29429	-0.00287934	N	-0.00287934	137
HMBOX1	-0.0282552	-0.101918	0.00287972	Y	-0.00287972	138
TP53	-0.0027452	1.05085	-0.00288479	N	-0.00288479	139
TEAD4	-0.00416568	-0.771146	0.00321235	Y	-0.00321235	140
HNF1B	0.033935	-0.0949689	-0.00322277	N	-0.00322277	141
NR2F6	-0.00749266	0.460757	-0.0034523	N	-0.0034523	142
HEY1	-0.0106975	-0.325983	0.00348722	Y	-0.00348722	143
RARB	-0.0135962	0.257287	-0.00349812	N	-0.00349812	144
HSF2	0.00950889	-0.378812	-0.00360208	N	-0.00360208	145
FOXH1	0.00454202	-0.793302	-0.00360319	N	-0.00360319	146
MAFK	-0.00837379	-0.443945	0.0037175	Y	-0.0037175	147
JUND	-0.00462731	-0.811773	0.00375633	Y	-0.00375633	148
HIF1A	0.00326875	-1.16416	-0.00380537	N	-0.00380537	149
CREB1	-0.0293376	0.13039	-0.00382533	N	-0.00382533	150
SREBF1_VAR.2	-0.0416792	0.0936687	-0.00390403	N	-0.00390403	151
RARA_VAR.2	-0.0132179	0.304897	-0.00403011	N	-0.00403011	152
MTF1	-0.00610925	0.666393	-0.00407116	N	-0.00407116	153
SMAD3	-0.00350642	1.17387	-0.0041161	N	-0.0041161	154
NR1H3_RXRA	-0.00687385	-0.636853	0.00437763	Y	-0.00437763	155
GMEB1	-0.0416626	0.10638	-0.00443206	N	-0.00443206	156
PBX1	-0.00340648	-1.30294	0.00443846	Y	-0.00443846	157
ZBTB7B	-0.0253425	-0.175877	0.00445717	Y	-0.00445717	158
FOSL2_JUN	-0.0101726	0.461845	-0.00469817	N	-0.00469817	159
ZBTB7A	0.0101115	-0.483536	-0.00488925	N	-0.00488925	160
GATA6	-0.0053058	0.949757	-0.00503922	N	-0.00503922	162
RELA	-0.0175856	0.295589	-0.00519812	N	-0.00519812	163
NR4A1	-0.00378695	-1.3891	0.00526048	Y	-0.00526048	164
SP2	0.00908617	-0.594923	-0.00540557	N	-0.00540557	165
MAFG	-0.0205029	-0.276358	0.00566615	Y	-0.00566615	166
ZBTB18	-0.00623821	-0.958276	0.00597793	Y	-0.00597793	167
ASCL2	-0.00869809	-0.701549	0.00610214	Y	-0.00610214	168
HOXB13	0.0042412	-1.45537	-0.00617253	N	-0.00617253	169
MEF2D	-0.00751436	0.829727	-0.00623487	N	-0.00623487	170
STAT1	0.0158352	-0.396212	-0.00627408	N	-0.00627408	171
RARG_VAR.2	-0.00231092	2.87575	-0.00664562	N	-0.00664562	172
RBPJ	-0.0148565	-0.448351	0.00666093	Y	-0.00666093	173
TFAP2C_VAR.2	0.00779393	-0.862048	-0.00671874	N	-0.00671874	174
TFDP1	0.0113961	-0.597418	-0.00680821	N	-0.00680821	175
MLXIPL	-0.0108238	-0.632482	0.00684585	Y	-0.00684585	176
E2F8	-0.00800229	-0.876341	0.00701274	Y	-0.00701274	177
TCF4	0.00665858	-1.05501	-0.00702488	N	-0.00702488	178
TGIF2	-0.0059989	-1.17238	0.00703296	Y	-0.00703296	179
NFATC1	-0.0087225	-0.808591	0.00705294	Y	-0.00705294	180
NFYA	-0.0136962	0.515533	-0.00706085	N	-0.00706085	181
TFAP2C_VAR.3	-0.00901201	-0.862048	0.00776878	Y	-0.00776878	182
FOSL2_JUN_VAR.2	-0.016994	0.461845	-0.00784859	N	-0.00784859	183
ZNF740	-0.00876804	0.974465	-0.00854415	N	-0.00854415	184
PBX3	-0.0292543	-0.297371	0.00869939	Y	-0.00869939	185
FOXJ3	0.0192298	-0.457787	-0.00880315	N	-0.00880315	186
MITF	-0.0200464	-0.439819	0.00881677	Y	-0.00881677	187
ZNF24	0.0130888	-0.679427	-0.00889286	N	-0.00889286	188
XBP1	0.0263141	-0.342669	-0.00901703	N	-0.00901703	189
TCFL5	0.0119226	-0.759102	-0.00905047	N	-0.00905047	190
LHX6	0.0300581	-0.307467	-0.00924187	N	-0.00924187	191
PKNOX1	-0.0141945	0.651969	-0.00925434	N	-0.00925434	192
STAT3	-0.00315632	2.94697	-0.00930158	N	-0.00930158	193
NFKB1	-0.0144748	0.643684	-0.00931717	N	-0.00931717	194
LIN54	0.0164339	-0.605502	-0.00995075	N	-0.00995075	195
HLF	-0.00771344	-1.32451	0.0102166	Y	-0.0102166	196
HOXA10	0.0287641	-0.356939	-0.010267	N	-0.010267	197
ETV6	0.0578387	-0.179752	-0.0103966	N	-0.0103966	198
SOX4	-0.00545923	1.94771	-0.010633	N	-0.010633	199
ELK4	0.0283028	-0.378298	-0.0107069	N	-0.0107069	200
GFI1	-0.00735568	1.50117	-0.0110421	N	-0.0110421	201
KLF4	0.00390171	-2.87453	-0.0112156	N	-0.0112156	202
HNF4G	-0.0310487	-0.365437	0.0113463	Y	-0.0113463	203
RXRA_VDR	-0.0342858	-0.332602	0.0114035	Y	-0.0114035	204
TBP	-0.0244839	-0.476796	0.0116738	Y	-0.0116738	205
MEF2A	-0.0122931	-0.959781	0.0117987	Y	-0.0117987	206
YY1	0.0116003	-1.02992	-0.0119474	N	-0.0119474	207
AR	-0.0182044	0.660288	-0.0120201	N	-0.0120201	208
TEAD2	-0.0101356	1.21862	-0.0123514	N	-0.0123514	209
FOXA1	0.0323574	-0.382093	-0.0123635	N	-0.0123635	210
EN2	0.0112575	-1.10881	-0.0124824	N	-0.0124824	211
CREM	0.0244939	-0.514247	-0.0125959	N	-0.0125959	212
BACH1_MAFK	-0.011596	1.11701	-0.0129529	N	-0.0129529	213
LHX2	0.0306222	-0.433071	-0.0132616	N	-0.0132616	214
DBP	-0.0194368	-0.710839	0.0138164	Y	-0.0138164	215
RARG	-0.00498143	2.87575	-0.0143254	N	-0.0143254	216
KLF16	-0.0097519	-1.52629	0.0148843	Y	-0.0148843	217
E2F1	0.0333645	-0.456407	-0.0152278	N	-0.0152278	218
NFKB2	-0.0101065	1.51048	-0.0152657	N	-0.0152657	219
JUNB_VAR.2	-0.0152817	1.02203	-0.0156184	N	-0.0156184	220
FOXP1	-0.00824267	-1.99204	0.0164197	Y	-0.0164197	221
TCF12	-0.0127995	-1.31701	0.016857	Y	-0.016857	222
FOSL2	-0.0370649	0.461845	-0.0171183	N	-0.0171183	223
HES1	-0.0159335	1.07566	-0.017139	N	-0.017139	224
SOX15	-0.0063974	-2.78421	0.0178117	Y	-0.0178117	225
NR1H2_RXRA	-0.0190692	0.956655	-0.0182426	N	-0.0182426	226
EHF	0.0386564	-0.53698	-0.0207577	N	-0.0207577	227
TEAD1	-0.0172368	1.20872	-0.0208345	N	-0.0208345	228
TFAP2C	-0.0254914	-0.862048	0.0219748	Y	-0.0219748	229
RORC	-0.0249675	-0.881779	0.0220158	Y	-0.0220158	230
NFYB	0.0148036	-1.69816	-0.0251388	N	-0.0251388	231
E2F3	0.0348256	-0.742825	-0.0258693	N	-0.0258693	232
NFIX	-0.0154457	-1.67726	0.0259065	Y	-0.0259065	233
DMBX1	0.0277217	-0.979526	-0.0271541	N	-0.0271541	234
HEY2	-0.0108461	2.6186	-0.0284015	N	-0.0284015	235
SREBF2	-0.0142899	2.03516	-0.0290823	N	-0.0290823	236
BHLHE40	0.0156058	-1.88878	-0.0294759	N	-0.0294759	237
HES2	-0.0308937	-0.985281	0.030439	Y	-0.030439	238
JUN	-0.0141915	2.18065	-0.0309467	N	-0.0309467	239
LEF1	-0.00654045	5.00335	-0.0327242	N	-0.0327242	240
GABPA	0.0548328	-0.598724	-0.0328297	N	-0.0328297	241
DDIT3_CEBPA	-0.0143052	-2.37598	0.0339888	Y	-0.0339888	242
CREB3L2	-0.0173207	1.99085	-0.0344829	N	-0.0344829	243
JUN_VAR.2	-0.0160469	2.18065	-0.0349927	N	-0.0349927	244
JUNB	-0.0345442	1.02203	-0.0353051	N	-0.0353051	245
NKX2-3	-0.0153363	-2.34854	0.0360179	Y	-0.0360179	246
TCF7	-0.0165426	2.19895	-0.0363763	N	-0.0363763	247
NRF1	0.0330654	-1.11617	-0.0369065	N	-0.0369065	248
ATF4	-0.0393194	-0.96857	0.0380836	Y	-0.0380836	249
TP73	-0.0177775	-2.213	0.0393417	Y	-0.0393417	250
E2F7	-0.019293	-2.07518	0.0400365	Y	-0.0400365	251
NR2F2	-0.0118462	3.38127	-0.0400551	N	-0.0400551	252
SOX13	-0.032756	1.22379	-0.0400865	N	-0.0400865	253
ZBTB33	0.0451145	-0.944359	-0.0426043	N	-0.0426043	254
HIC1	-0.0352868	1.20904	-0.0426632	N	-0.0426632	255
HNF1A	0.0330814	-1.30839	-0.0432834	N	-0.0432834	256
TGIF1	-0.0232633	1.99352	-0.0463759	N	-0.0463759	257
REL	-0.0230436	2.0821	-0.0479791	N	-0.0479791	258
CEBPA	0.0210036	-2.35269	-0.049415	N	-0.049415	259
SPIC	-0.02114	2.39846	-0.0507034	N	-0.0507034	260
FOS_JUN	-0.0109726	4.66408	-0.051177	N	-0.051177	261
POU4F1	0.019781	-2.74726	-0.0543436	N	-0.0543436	262
FOXO1	-0.0131767	-4.16962	0.054942	Y	-0.054942	263
ESR1	-0.00976943	5.6277	-0.0549794	N	-0.0549794	264
TFEB	0.0258905	-2.14302	-0.0554839	N	-0.0554839	265
NR4A2_RXRA	-0.0187694	2.97988	-0.0559304	N	-0.0559304	266
RORA_VAR.2	-0.0153583	3.81309	-0.0585626	N	-0.0585626	267
GATA2	-0.031781	-1.93076	0.0613616	Y	-0.0613616	268
SPDEF	-0.0212507	-2.90559	0.0617457	Y	-0.0617457	269
TFAP2A	0.00971024	-6.3869	-0.0620184	N	-0.0620184	270
CEBPB	0.0363019	-1.80055	-0.0653636	N	-0.0653636	271
MYB	-0.0299778	2.29598	-0.0688285	N	-0.0688285	272
CTCF	0.0559207	-1.24744	-0.069758	N	-0.069758	273
TBX19	-0.0268883	2.76947	-0.0744662	N	-0.0744662	274
TEF	0.0301847	-2.55377	-0.0770849	N	-0.0770849	275
FOS_JUND	-0.0169069	4.66408	-0.0788552	N	-0.0788552	276
MECOM	-0.010401	-7.70159	0.0801043	Y	-0.0801043	277
MNX1	0.0336572	-2.49733	-0.0840531	N	-0.0840531	278
NKX3-1	0.0239092	-3.5188	-0.0841317	N	-0.0841317	279
HMX1	0.0171729	-5.01629	-0.0861441	N	-0.0861441	280
SREBF2_VAR.2	-0.0425038	2.03516	-0.0865021	N	-0.0865021	281
ZBTB7C	-0.0263959	3.42591	-0.0904298	N	-0.0904298	282
JUN_JUNB	-0.0422499	2.18065	-0.0921322	N	-0.0921322	283
ALX4	-0.0463555	-2.0072	0.0930448	Y	-0.0930448	284
SIX2	0.0261791	-3.87615	-0.101474	N	-0.101474	285
FOS	-0.0220802	4.66408	-0.102984	N	-0.102984	286
YY2	-0.0374693	-2.88149	0.107968	Y	-0.107968	287
ATOH1	-0.0190014	6.01411	-0.114276	N	-0.114276	288
TFAP2A_VAR.2	-0.0189786	-6.3869	0.121215	Y	-0.121215	289
RFX3	0.0682136	-1.81031	-0.123488	N	-0.123488	290
NKX2-8	-0.0296224	4.64049	-0.137462	N	-0.137462	291
CEBPG	0.0363019	-4.01349	-0.145697	N	-0.145697	292
ETV2	0.0779159	-1.87616	-0.146182	N	-0.146182	293
PKNOX2	-0.0129633	-11.4865	0.148903	Y	-0.148903	294
GBX2	0.0566493	-3.76546	-0.213311	N	-0.213311	295
ZBED1	0.0597507	-3.85631	-0.230417	N	-0.230417	296
NFIL3	-0.0107063	-2.23307	0.023908	Y	-0.262988	297
DLX1	-0.00587523	-4.18321	0.0245773	Y	-0.27035	298
ELK3	0.091794	-3.16549	-0.290573	N	-0.290573	299
TFAP2A_VAR.3	-0.00496265	-6.3869	0.031696	Y	-0.348656	300

## Sheet: guide RNA sequences
Table S5 related to Figure 6. Results of the CRISPR based functional screening and the sequences of guide RNAs targeting the top 22 candidate TFs.
Gene	guide RNA Sequence
SOX9	GTTCCCCGTGTGCATCCGCG
	CGGATTACAAGTACCAGCCG
	CGCCTTGAAGATGGCGTTGG
	CTACGGCATCAGCAGCACCG
MYBL1	GTACTTGAAGGATGGCGAAG
	GAACAGAGTAAAATGGACAA
	GGACTAAAGAAGAAGATCAG
	GCATAATCATCTGAATCCTG
HOXB3	CACCTACTACGACAACGCCG
	ACTAGCAACAGCAGTAATGG
	TTGGCCATCTCTACACGGCG
	AAAAGTGGTCCCCCAAAGTG
POU3F2	CAAACTGGGATTTACCCAAG
	TCGGTGGTGGTGCAGCAGGG
	CCGGGTGGTGGTTAGCGGCG
	TCCATGGGAGCGTCCAACGG
ERG	AGTCTGTCCATAGTCGCTGG
	GCTGCCGTAGTTCATCCCAA
	TCGTTCGTGGTCATGTTTGG
	TATGGAGTACAGACCATGTG
BHLHE41	CATGAAACGAGACGACACCA
	AGGATGAAGCTGGATTCCCg
	TTGATCAGCTGGACACACCG
	GGAGAAGTATCTGTACCCGG
RUNX2	AATGAGCGACGTGAGCCCGG
	CTGCAACAAGACCCTGCCCG
	AGAGGTACCAGATGGGACTG
	GAATGCGCCCTAAATCACTG
RFX2	AGCCAGCTCCAATCCCAAAG
	CAGGTGCAGTACGTGGAAGG
	GGGAGCCTATCTCATCCACG
	TCTTACTTCGAGGCCCCAGG
SNAI2	TTCTTGACCAGGAAGGAGCG
	TGGGGCTTTCTGAGCCACTG
	GTAACTCTCATAGAGATACG
	CATACAGCCCCATCACTGTG
TBX2	TGGTCATCACCAAGTCCGGG
	CTTATAGCGGCAATCGTCAG
	GTCGGTCTCCGGGAACACGT
	GCCGTCTCTACGCTTGTACG
RFX5	TCGGAGCCTCTGAAGAAGGG
	GCCAAGTACACTGAGCAATG
	CAGGGGTGGCATAGACACCA
	TGTCAGTGTGCTCTTCCAGG
MAF	ggtgtccgccgtgatcgccg
	AGGCGGACCCTGAAAAACCG
	CCCGCAGCAGCTGAACCCCG
	GACCGCATCATCAGCCAGTG
HESX1	ATCCCAGCCCTATACACGTG
	GGGAATGAAATCCCACTGGG
	CATGTCCCAAATCCTCCCAG
	TTCCATTAATGAAACCCCAC
NR3C1	CTTTAAGTCTGTTTCCCCCG
	AACCTCCAACAGTGACACCA
	TTAGTGTCCGGTAAAATGAG
	TAGAAAAAACTGTTCGACCA
PPARG	ATTCACAAGAACAGATCCAG
	CAACTTTGGGATCAGCTCCG
	CACGACATTCAATTGCCATG
	AATGTTTTGCCAGGGCCCGG
RELB	CGAGAGTGAGGAGAGGTCGG
	ACGGAGCAGCCCAAGCAGCG
	GATCATCGACGAGTACATCA
	TCAGGAAGTAGACATGAATG
NR2F1	CCAGTACGCACTCACCAACG
	CGAGCTGTTCGTGCTCAACG
	GGTCCATGAAGGCCACGACG
	ATGTGTAAGTTAAGTTCCTG
ELK1	CAAGTTTGTGTCCTACCCTG
	GTTTGTGCCAGAAACCACCA
	TGCGGTGTCCATAACAACCG
	CTTGTCATAGTAGTACCGCA
FOS	GCTGACTGATACACTCCAAG
	GCTCTTGACAGGTTCCACTG
	GTTGTGAAGACCATGACAGG
	GGGCTTCAACGCAGACTACG
ETV3	GAAAGCCGGCTGTAGCATCG
	GCTGCCAGGCGATGACATGG
	GGACATTAAGGACACCTCCG
	ATCCCTGGCCTAGCAAACAG
ERF	GCATTCTGCACAAGACCAAG
	ATTACCCATTCATTGATGTG
	GATAGACTCGGAAGACACCA
	GAGCTTAAACTTGAATGGGG
ETS1	GAAGATCCTCGAATGAACTG
	CTAAAGAACAGCAACGACTG
	GATGTCCCCAACAAAGTCTG
	GGTCTCGGAGAATGACCGAG

## Sheet: Results of Functional Screening
Table S5 related to Figure 6. Results of the CRISPR based functional screening and the sequences of guide RNAs targeting the top 22 candidate TFs.
Gene	RFP+ Percentage at Day 0	RFP+ Percentage at Day 7
BHLHE41	78	74.6
ELR1	64.7	62.8
ERF	86.1	84
ERG	93.5	91
ETS1	87.4	85
ETV3	88.2	83.6
FOS	90.8	86.3
HESX1	93.7	89.7
HOXB3	87.4	80.7
MAF	82.3	80.2
MYBL1	79.4	75.8
NR2F1	87.1	79.1
NR3C1	74	51.8
POU3F2	74	65.5
PPARG	74	72.5
RELB	81.3	76
RFX2	65.4	60.9
RFX5	48.9	46.1
RUNX2	76.4	74.4
sgNT	77.1	75.7
SNAI2	88.1	86.6
SOX9	82.1	78.7
TBX2	77	69.1
