# Supplementary material for: Loss of CHD1 Promotes Heterogeneous Mechanisms of Resistance to AR-Targeted Therapy via Chromatin Dysregulation
Source: Cancer Cell. 2020 Apr 13;37(4):584–598.e11. doi: 10.1016/j.ccell.2020.03.001 (PMC7292228; doi:10.1016/j.ccell.2020.03.001)
Supplement: Table S6. Information and Sequences of Primers and Additional Guide RNAs Used in This Study, Related to STAR Methods [file mmc7.xlsx]

## Sheet: Primers 
Table S6 related to STAR Methods. Information and sequences of primers and additional guide RNAs used in this study.
PRIMERS	SOURCE	IDENTIFIER	SEQUENCES
AR	Qiagen RT2	PPH01016A	N/A
KLK3	Qiagen RT2	PPH01002B	N/A
NKX3-1	Qiagen RT2	PPH02267C	N/A
TMPRSS2	Qiagen RT2	PPH02262C	N/A
NDRG1	Qiagen RT2	PPH02202B	N/A
NR3C1	Qiagen RT2	PPH02652A	N/A
TBX2	Origene	N/A	F-AGCAGTGGATGGCTAAGCCTGT
			R-GGATGTCGTTGGCTCGCACTAT
NR2F1	Origene	N/A	F-TGCCTCAAAGCCATCGTGCTGT
			R-CAGCAGCAGTTTGCCAAAACGG
POU3F2	Origene	N/A	F-GTGTTCTCGCAGACCACCATCT
			R-GCTGCGATCTTGTCTATGCTCG
SGK1	Qiagen RT2	PPH00387F	N/A
NPC1	Sigma KiCqStart	H_NPC1_1, 4864	N/A
KRT8	Qiagen RT2	PPH02214F	N/A
KRT18	Qiagen RT2	PPH00452F	N/A
KRT5	Qiagen RT2	PPH02625F	N/A
KRT14	Qiagen RT2	PPH02389A	N/A
TP63	Qiagen RT2	PPH01032F	N/A
SYP	Qiagen RT2	PPH00717A	N/A
CHGA	Qiagen RT2	PPH01181A	N/A
ENO2	Qiagen RT2	PPH02058A	N/A
SOX2	Qiagen RT2	PPH02471A	N/A
SNAI2	Qiagen RT2	PPH02475A	N/A
TWIST1	Qiagen RT2	PPH02132A	N/A
SNAI1	Qiagen RT2	PPH02459B	N/A
ZEB1	Qiagen RT2	PPH01922A	N/A
CDH2	Qiagen RT2	PPH00636F	N/A

## Sheet: Additional guide RNAs
mouse sgChd-1 used in organoid transduction
lentiCRISPRv2-sgmChd1-1-F: CACCGAAAGTGTTAGAAATGGCAG
lentiCRISPRv2-sgmChd1-1-R: AAACCTGCCATTTCTAACACTTTC
lentiCRISPRv2-sgmChd1-2-F: CACCGCAACATTCACGGGTTTCCTG
lentiCRISPRv2-sgmChd1-2-R: AAACCAGGAAACCCGTGAATGTTGC
